# Supplementary material for: Defective splicing of Y-chromosome-linked gigantic genes contributes to hybrid male sterility in Drosophila
Source: Mol Biol Evol. 2026 Feb 16;43(3):msag045. doi: 10.1093/molbev/msag045 (PMC12965833; doi:10.1093/molbev/msag045)
Supplement: msag045_Supplementary_Data [file msag045_supplementary_data.zip]

Archive with 9 entries (9 files):
- Supplementary Figures - hybrid Yloop.pdf
- Supplementary Table S1 (TE).xlsx
- supplementary_file_1(annotation)0731.xlsx
- Supplementary_file_2(pvalue_stats).xlsx
- Supplementary_file_3.pdf
- supplementary_file_4(Omni).xlsx
- supplementary_file_5(RT).xlsx
- supplementary_file_6(Y intron conservation).xlsx
- supplementary_file_7(primer).xlsx
