# Supplementary material for: Defective splicing of Y-chromosome-linked gigantic genes contributes to hybrid male sterility in Drosophila
Source: Mol Biol Evol. 2026 Feb 16;43(3):msag045. doi: 10.1093/molbev/msag045 (PMC12965833; doi:10.1093/molbev/msag045)
Supplement: msag045_Supplementary_Data [file msag045_supplementary_data.zip › Supplementary Table S1 (TE).xlsx]

## Sheet: sim_mau_vs_Mau
		baseMean	log2FoldChange	lfcSE	stat	pvalue	padj
	LTR_Gypsy__Gypsy-32	41.0749	2.71871	0.442392	6.14549	7.97188e-10	5.53477e-09
	LINE_I-Jockey__Jockey-2	202.774	2.55945	0.237331	10.7843	4.08402e-27	9.02197e-26
	LINE_I-Jockey__DOC6	998.658	2.30863	0.173238	13.3263	1.62736e-40	1.31816e-38
	DNA_hAT-Ac__hAT-2	499.894	2.27902	0.201889	11.2885	1.49577e-29	6.05786e-28
	LTR_Gypsy__Gypsy18-I	31.4147	2.10431	0.561661	3.74658	0.000179262	0.000673617
	LTR_Gypsy__Gypsy6-I	328.992	2.08802	0.612479	3.40913	0.000651701	0.00211151
	LINE_I-Jockey__Jockey-3	23553.9	1.68921	0.154133	10.9594	5.98923e-28	1.61709e-26
	LTR_Gypsy__Gypsy-22	696.591	1.67088	0.179861	9.28984	1.54523e-20	2.50327e-19
	LINE_I-Jockey__G6	296.611	1.6676	0.187577	8.89022	6.09886e-19	8.71778e-18
	LTR_Gypsy__Gypsy9	889.578	1.66392	0.192271	8.65404	4.97088e-18	6.35749e-17
	LTR_Gypsy__Gypsy-23	933.962	1.65456	0.132281	12.508	6.75316e-36	4.10254e-34
	DNA_hAT-hobo__HOBO	1931.76	1.62866	0.186842	8.71678	2.86226e-18	3.86405e-17
	LINE_I-Jockey__G4	343.259	1.57858	0.215249	7.33375	2.23808e-13	2.09174e-12
	LINE_R1__R1-3	55.2598	1.5602	0.447732	3.48467	0.000492748	0.00168645
	LTR_Gypsy__Pifo	15.9571	1.53649	0.554894	2.76898	0.00562318	0.0155713
	LTR_Gypsy__Invader4	275.123	1.52618	0.225267	6.77499	1.24413e-11	1.00774e-10
	LTR_Gypsy__Gypsy20-LTR	8.43949	1.51814	0.613757	2.47352	0.0133789	0.0318733
	DNA_RC__Helitron-1	600.061	1.46914	0.157162	9.34794	8.93717e-21	1.55124e-19
	LTR_Gypsy__TRANSPAC	1226.88	1.43739	0.193554	7.42631	1.11669e-13	1.17981e-12
	LINE_I-Jockey__BS	1192.47	1.42062	0.129163	10.9987	3.87854e-28	1.17811e-26
	LTR_Gypsy__ACCORD	1727.75	1.25969	0.132223	9.52697	1.61946e-21	3.2794e-20
	LTR_Gypsy__Gypsy3-I	31.9857	1.19685	0.468016	2.55729	0.0105491	0.0269834
	LINE_R2__R2	1042.6	1.19548	0.162238	7.36869	1.72309e-13	1.67485e-12
	DNA_TcMar-Tc1__Mariner-7	87.9375	1.19282	0.315522	3.78046	0.000156536	0.000613522
	LTR_Gypsy__Gypsy-27	1585.8	1.18004	0.138966	8.49159	2.03826e-17	2.47648e-16
	LTR_Gypsy__DMLTR5	555.742	1.17047	0.199309	5.87261	4.28976e-09	2.60603e-08
	DNA_RC__Helitron-N2	29.8814	1.17033	0.465393	2.51471	0.0119132	0.0295398
	LTR_Gypsy__Gypsy16-LTR	4.76987	1.15027	0.605258	1.90046	0.0573722	0.104041
	LTR_Gypsy__Chouto	388.02	1.14098	0.189312	6.02697	1.67059e-09	1.12765e-08
	LTR_Gypsy__Gypsy11-LTR	8.07482	1.13658	0.615135	1.8477	0.0646456	0.114663
	DNA_CMC-Transib__TRANSIB1	750.647	1.13252	0.171862	6.58973	4.40626e-11	3.45394e-10
	LTR_Gypsy__Gypsy12	12902.3	1.11748	0.121568	9.19222	3.84814e-20	5.84437e-19
	LTR_Gypsy__Gypsy2-I	64.5217	1.09086	0.368192	2.96275	0.00304901	0.00882035
	LINE_I-Jockey__Jockey2	670.637	1.08881	0.15386	7.07662	1.47713e-12	1.28194e-11
	DNA_CMC-Transib__TRANSIB2	2102.82	1.08424	0.146225	7.41486	1.2175e-13	1.23271e-12
	LTR_Pao__NINJA	2499.07	1.08072	0.134121	8.05777	7.7697e-16	8.58199e-15
	LTR_Pao__BEL-22	306.739	1.07211	0.284655	3.76636	0.000165645	0.000638915
	LINE_I__I-2	15.8291	0.978751	0.566729	1.72702	0.0841641	0.139128
	LINE_I-Jockey__DOC5	1020.2	0.914803	0.145721	6.27778	3.43448e-10	2.45464e-09
	DNA_RC__DNAREP2	325.549	0.902527	0.214145	4.21456	2.5027e-05	0.000112621
	LTR_Gypsy__Gypsy11	2308.67	0.856386	0.170224	5.03092	4.88127e-07	2.69579e-06
	LTR_Gypsy__Gypsy-30	760.745	0.802788	0.176143	4.55758	5.17452e-06	2.51481e-05
	LTR_Gypsy__CIRCE	4525.39	0.790084	0.123587	6.39293	1.62741e-10	1.23581e-09
	LINE_I-Jockey__HELENA	56.0144	0.780687	0.368926	2.11611	0.0343355	0.0672865
	LTR_Pao__BEL-19	8.51973	0.760542	0.61421	1.23824	0.215626	0.308218
	DNA_CMC-Transib__Transib-3	8.23038	0.756651	0.614566	1.2312	0.218249	0.309327
	LINE_I-Jockey__Jockey-4	248.427	0.723943	0.225606	3.20888	0.00133251	0.00399753
	DNA__DNA3-1	2.36408	0.717051	0.503197	1.42499	0.15416	0.235603
	LTR_Gypsy__Gypsy-7	2950.69	0.693848	0.122895	5.64586	1.64359e-08	9.74129e-08
	LTR_Gypsy__BLASTOPIA	1060.09	0.684018	0.155333	4.40355	1.06496e-05	4.97663e-05
	LINE_I-Jockey__Jockey-9	8.16049	0.673933	0.611507	1.10209	0.270424	0.357136
	LTR_Gypsy__Gypsy5	432.584	0.672601	0.168328	3.99579	6.44801e-05	0.000270149
	LTR_Gypsy__Gypsy5-I	16.8369	0.662367	0.586247	1.12984	0.258543	0.345197
	LTR_Pao__BEL-3	506.261	0.65488	0.164875	3.97199	7.12753e-05	0.000293558
	DNA_TcMar-Mariner__MARINA	9.23147	0.645922	0.590758	1.09338	0.274227	0.358639
	LTR_Gypsy__Gypsy-18	203.807	0.615124	0.224476	2.74027	0.00613884	0.0167611
	LINE_I-Jockey__TART-A	14391.4	0.60955	0.151591	4.02101	5.79485e-05	0.000247044
	DNA_MULE-NOF__Rehavkus-1	45.8503	0.606973	0.384789	1.57742	0.114699	0.184582
	LTR_Gypsy__Gypsy-38	161.826	0.605126	0.269098	2.24872	0.0245302	0.052288
	LINE_I__I-6	125.866	0.56385	0.319691	1.76373	0.0777766	0.13307
	DNA_hAT-hobo__hAT-4	9.8648	0.547499	0.612481	0.893904	0.371373	0.465174
	LINE_I-Jockey__Jockey	645.209	0.544328	0.142179	3.82848	0.000128938	0.0005222
	LINE_I-Jockey__TAHRE	789.969	0.491163	0.202399	2.4267	0.0152367	0.0356012
	LTR_Gypsy__Gypsy4-LTR	1.04917	0.467803	0.444786	1.05175	0.292915	0.375906
	LINE_I-Jockey__Jockey-1	7591.28	0.455937	0.107087	4.25762	2.06615e-05	9.47312e-05
	LTR_Gypsy__Bica	240.862	0.414443	0.216949	1.91032	0.0560915	0.103259
	LTR_Gypsy__Gypsy1-I	1110.75	0.408913	0.122963	3.3255	0.000882602	0.00274191
	DNA_Maverick__Polinton-1	588.073	0.378905	0.152897	2.47818	0.0132056	0.031772
	LTR_Gypsy__Gypsy2-LTR	130.92	0.378311	0.260193	1.45397	0.145956	0.227354
	LTR_Copia__Copia-3	186.24	0.375602	0.242933	1.54611	0.122077	0.195163
	LTR_Gypsy__Invader1	3438.3	0.369649	0.155717	2.37385	0.0176037	0.0403557
	LTR_Pao__DIVER2	3375.81	0.353066	0.159073	2.21952	0.0264516	0.0554116
	LTR_Gypsy__Gypsy1-LTR	155.789	0.343577	0.316913	1.08414	0.278304	0.361173
	LTR_Pao__MAX	15309.4	0.342804	0.189244	1.81144	0.0700728	0.123024
	DNA_TcMar-Tc1__FB4	4159.47	0.341309	0.15739	2.16856	0.0301164	0.0617455
	LTR_Gypsy__BLOOD	595.175	0.334061	0.154397	2.16364	0.0304916	0.0617455
	LINE_I-Jockey__FW2	542.858	0.32951	0.190764	1.72732	0.0841108	0.139128
	LTR_Gypsy__Gypsy11-I	217.123	0.321077	0.221443	1.44993	0.147078	0.227643
	LTR_Gypsy__Chimpo	1294.36	0.317279	0.206194	1.53874	0.123867	0.19673
	LTR_Gypsy__Gypsy-6	4119.62	0.314265	0.12364	2.54177	0.0110293	0.0279179
	LTR_Gypsy__HMSBEAGLE	2245.13	0.31306	0.14465	2.16426	0.0304448	0.0617455
	LTR_Gypsy__Gypsy19-I	49.2668	0.305701	0.368755	0.829007	0.4071	0.504115
	LINE_I-Jockey__G5	5850.95	0.304406	0.104617	2.90972	0.00361755	0.0103419
	LINE_I-Jockey__HETA	9577.86	0.302141	0.157262	1.92125	0.0546997	0.102246
	LINE_R1__R1-5	160.64	0.298361	0.248756	1.19941	0.230368	0.319882
	LINE_I-Jockey__DOC3	5473.66	0.297927	0.13979	2.13124	0.0330692	0.0662316
	LINE_I-Jockey__BS3	386.533	0.28535	0.195428	1.46012	0.144256	0.227354
	DNA_CMC-Transib__TRANSIB4	140.621	0.28041	0.267168	1.04956	0.293918	0.375906
	LTR_Copia__DM1731	993.42	0.274562	0.151733	1.80951	0.0703718	0.123024
	LTR_Gypsy__Gypsy-26	2306.47	0.274349	0.116328	2.35841	0.0183533	0.0412949
	LTR_Gypsy__Gypsy15-I	69.3574	0.272685	0.373551	0.729979	0.465403	0.562651
	LTR_Gypsy__Gypsy-3	6768.53	0.272301	0.132776	2.05083	0.0402837	0.07769
	LTR_Gypsy__Invader3	2293.41	0.260906	0.115176	2.26528	0.0234957	0.0509774
	LTR_Gypsy__Gypsy	6174.16	0.247505	0.137839	1.79561	0.0725572	0.125939
	LTR_Gypsy__Gypsy-8	4050.71	0.236849	0.113208	2.09216	0.0364243	0.0708089
	LTR_Gypsy__Gypsy3	335.708	0.221143	0.191103	1.15719	0.247194	0.333712
	DNA_TcMar-Tc1__Mariner-1	1012.24	0.205643	0.146838	1.40047	0.161372	0.243561
	LTR_Gypsy__BURDOCK	1144.85	0.196666	0.142104	1.38396	0.166371	0.248026
	LTR_Gypsy__TV1I	126.245	0.181742	0.262354	0.692736	0.488475	0.584726
	LTR_Gypsy__Gypsy-36	15.9891	0.163013	0.544453	0.299407	0.76463	0.828216
	LTR_Pao__ROOA	4870.97	0.155937	0.126847	1.22933	0.218947	0.309327
	LINE_I-Jockey__Helena	3668.39	0.153449	0.127166	1.20668	0.227555	0.317792
	LTR_Gypsy__MDG3	814.953	0.141874	0.171717	0.826209	0.408685	0.504115
	LTR_Gypsy__QUASIMODO2-I	1156.47	0.13127	0.164834	0.796378	0.425813	0.519962
	LINE_I__IVK	784.607	0.124918	0.138069	0.904751	0.365598	0.460312
	LTR_Gypsy__Invader5	256.845	0.121255	0.211481	0.573363	0.566399	0.658541
	DNA_CMC-Transib__Transib-N1	63.9741	0.119491	0.322722	0.370259	0.711189	0.792748
	LTR_Gypsy__Gypsy5-LTR	1.57774	0.0990696	0.489113	0.202549	0.839487	0.886937
	DNA_CMC-Transib__Transib5	216.061	0.0917963	0.243524	0.376949	0.706211	0.792748
	LTR_Gypsy__Gypsy12A	1144.44	0.0815272	0.130848	0.623069	0.533239	0.632084
	LTR_Copia__Copia1-I	171.579	0.0688324	0.225121	0.305757	0.759789	0.828216
	LTR_Pao__BATUMI	14836.6	0.0549255	0.114898	0.478039	0.632623	0.721724
	LTR_Pao__BEL-11	261.769	0.0529192	0.224236	0.235998	0.813434	0.86695
	LTR_Pao__BEL-6	6146.21	0.0500564	0.160439	0.311996	0.755043	0.828216
	LINE_I-Jockey__FW3	480.842	0.0380572	0.16002	0.237828	0.812014	0.86695
	LINE_CR1__CR1-2	75.8316	0.0379798	0.320271	0.118586	0.905603	0.936432
	DNA_TcMar-Mariner__Mariner	835.001	0.0237242	0.15343	0.154625	0.877117	0.918704
	DNA_RC__DNAREP1	22841.8	0.0203379	0.119925	0.169588	0.865334	0.910287
	LINE_I-Jockey__G5A	1111.11	0.0113293	0.126844	0.0893167	0.92883	0.952345
	LINE_I-Jockey__G3	674.29	0.00576789	0.150755	0.0382599	0.96948	0.977526
	LTR_Gypsy__Gypsy2	169.6	0.00408872	0.259563	0.0157523	0.987432	0.987432
	LINE_I-Jockey__Jockey-5	5199.31	-0.00263683	0.105147	-0.0250774	0.979993	0.984043
	LTR_Gypsy__STALKER4	3085.86	-0.0109883	0.16949	-0.0648315	0.948308	0.965249
	LTR_Gypsy__Gypsy-28	180.042	-0.0150025	0.23622	-0.0635108	0.94936	0.965249
	DNA_hAT-Ac__Hoana5	12.1246	-0.0266606	0.58913	-0.0452542	0.963905	0.975954
	DNA_P__P-1	341.808	-0.026709	0.192851	-0.138495	0.889849	0.925567
	DNA_CMC-Transib__TRANSIB3	73.4135	-0.0356891	0.326899	-0.109175	0.913064	0.940146
	LTR_Gypsy__DM412	5806.73	-0.0418689	0.138936	-0.301353	0.763145	0.828216
	DNA_PIF-Harbinger__Harbinger1	665.154	-0.0422351	0.150601	-0.280444	0.779137	0.837745
	LINE_I-Jockey__TART	6385.44	-0.0455785	0.153734	-0.296476	0.766867	0.828216
	LTR_Gypsy__Invader6	1110.1	-0.0466437	0.124749	-0.373902	0.708477	0.792748
	LTR_Gypsy__ROVER-LTR	76.0054	-0.0484765	0.354682	-0.136676	0.891287	0.925567
	LTR_Gypsy__Gypsy16-I	100.586	-0.0756138	0.33241	-0.227471	0.820057	0.870192
	LTR_Gypsy__NOMAD	1569.84	-0.0812228	0.147607	-0.550265	0.582137	0.670424
	LTR_Pao__BEL	976.612	-0.107181	0.148729	-0.720642	0.47113	0.566755
	LTR_Pao__BEL2-I	322.695	-0.121016	0.190763	-0.634381	0.525832	0.626359
	LINE_CR1__DMCR1A	18958.2	-0.127909	0.108707	-1.17664	0.239339	0.327359
	DNA_P__PROTOP	21275.4	-0.140689	0.10132	-1.38857	0.164965	0.247447
	LINE_R1__DMRT1B	3231.41	-0.149739	0.123369	-1.21375	0.224843	0.31582
	DNA_hAT-Ac__hAT-1	2623.05	-0.150078	0.137343	-1.09273	0.274514	0.358639
	LTR_Gypsy__Gypsy-21	182.2	-0.153894	0.265191	-0.580315	0.561702	0.656219
	LTR_Copia__Copia-1	1960.51	-0.155623	0.120545	-1.29099	0.196706	0.286224
	LTR_Gypsy__Gypsy6-LTR	2.49824	-0.156512	0.521651	-0.300031	0.764153	0.828216
	LINE_I-Jockey__DOC4	355.397	-0.187229	0.173102	-1.08161	0.279426	0.361173
	DNA_hAT-Ac__Hoyak2	73.2488	-0.188019	0.425702	-0.441668	0.658729	0.744517
	LTR_Gypsy__Gypsy-62	22.0362	-0.18968	0.543555	-0.348962	0.727118	0.806802
	LTR_Gypsy__Gypsy10	2091.48	-0.194525	0.143023	-1.3601	0.173799	0.257519
	LINE_R1__DMRT1C	3149.38	-0.201206	0.104922	-1.91767	0.0551528	0.102306
	LTR_Gypsy__Invader2	3862.85	-0.204088	0.124567	-1.63838	0.101343	0.164176
	DNA_TcMar-Tc1__BARI	71.5464	-0.20766	0.341915	-0.607345	0.543622	0.641263
	LTR_Gypsy__Gypsy-5	4990.06	-0.215779	0.122636	-1.7595	0.0784919	0.13307
	LTR_Gypsy__MICROPIA	2372.12	-0.221888	0.132879	-1.66985	0.0949482	0.154848
	LINE_R1__R1-1	4542.36	-0.222619	0.104713	-2.126	0.0335036	0.0662316
	LINE_I-Jockey__DOC	2268.99	-0.227221	0.191319	-1.18766	0.234969	0.324417
	LTR_Gypsy__Gypsy10-I	16.6612	-0.244018	0.527768	-0.46236	0.643823	0.731071
	DNA_TcMar-Tc1__TC1-2	308.226	-0.248303	0.222297	-1.11699	0.264	0.350558
	LTR_Gypsy__Gypsy7-LTR	37.0179	-0.249122	0.421906	-0.590468	0.554877	0.651377
	LTR_Gypsy__IDEFIX	8333.12	-0.257582	0.0982037	-2.62293	0.00871767	0.0235377
	LTR_Gypsy__Gypsy6A	712.939	-0.26227	0.149241	-1.75736	0.0788564	0.13307
	LINE_I__I	1697.79	-0.264129	0.130166	-2.02916	0.0424415	0.0812071
	LINE_I-Jockey__DOC2	3737.48	-0.275308	0.1065	-2.58505	0.00973653	0.0255565
	LTR_Pao__BEL-2	2525.47	-0.282685	0.123695	-2.28534	0.0222929	0.0488034
	LTR_Pao__BEL-13	5.30837	-0.290569	0.605768	-0.479671	0.631462	0.721724
	LTR_Gypsy__Gypsy4-I	61.7237	-0.295384	0.335439	-0.88059	0.37854	0.471719
	DNA_CMC-Transib__M4DM	453.633	-0.307488	0.180808	-1.70063	0.0890129	0.14615
	LTR_Gypsy__Gypsy8-I	490.898	-0.310547	0.179527	-1.7298	0.0836653	0.139128
	LINE_I-Jockey__FW	7248.95	-0.313999	0.11272	-2.78566	0.00534195	0.0150941
	LTR_Gypsy__Gypsy-4	9539.91	-0.321349	0.140331	-2.28994	0.0220248	0.0486548
	LTR_Gypsy__Gypsy-29	184.979	-0.326063	0.225534	-1.44574	0.148251	0.228006
	LINE_I-Jockey__G7	40.7383	-0.329772	0.409289	-0.80572	0.420404	0.515951
	LTR_Gypsy__Gypsy-1	17425.4	-0.331685	0.140547	-2.35996	0.0182769	0.0412949
	LTR_Gypsy__DM297	4559.24	-0.332777	0.127844	-2.60298	0.00924168	0.0246783
	LTR_Gypsy__Gypsy-15	186.627	-0.333092	0.23609	-1.41087	0.158283	0.240392
	LTR_Pao__BEL-5	71.85	-0.337135	0.32793	-1.02807	0.303916	0.386658
	DNA_hAT-hobo__hAT-2	6.67135	-0.338656	0.604741	-0.560003	0.575478	0.66591
	LTR_Copia__Copia-2	590.959	-0.348944	0.18359	-1.90066	0.0573462	0.104041
	LTR_Gypsy__GTWIN	7062.26	-0.351164	0.103462	-3.39413	0.000688479	0.00220132
	LTR_Gypsy__Gypsy-12	21638	-0.352509	0.157974	-2.23144	0.025652	0.0542038
	LTR_Gypsy__Gypsy-34	1531.37	-0.356774	0.138828	-2.5699	0.0101728	0.0262978
	DNA_MULE-NOF__MuDR-1	654.943	-0.370115	0.195355	-1.89458	0.0581478	0.104544
	LTR_Gypsy__MDG1	3685.71	-0.370435	0.143386	-2.58348	0.00978086	0.0255565
	LTR_Gypsy__TIRANT	2486.16	-0.381636	0.118272	-3.22677	0.00125197	0.00380287
	LINE_R1__DMRT1A	856.632	-0.386707	0.162396	-2.38126	0.0172535	0.0399295
	DNA_TcMar-Tc1__MINOS	95.0004	-0.388934	0.305068	-1.27491	0.202341	0.292672
	LTR_Gypsy__DMTOM1	600.358	-0.401712	0.177852	-2.25869	0.0239027	0.0514014
	LTR_Copia__Copia2	1702.51	-0.407217	0.115012	-3.54065	0.000399145	0.0013856
	LTR_Copia__Copia	3975.25	-0.427504	0.171695	-2.4899	0.0127778	0.0310501
	DNA_RC__Helitron-2	2.56204	-0.450579	0.600042	-0.750912	0.452705	0.550037
	LTR_Gypsy__Gypsy7	322.323	-0.452189	0.181172	-2.49591	0.0125633	0.0308373
	LTR_Gypsy__DM176	885.163	-0.462573	0.128432	-3.6017	0.000316139	0.00112973
	DNA_PiggyBac__LOOPER1	362.913	-0.467613	0.215041	-2.17453	0.0296656	0.0616131
	LTR_Gypsy__Gypsy9-I	210.476	-0.480287	0.240724	-1.99518	0.0460233	0.0866951
	LINE_R1-LOA__Baggins1	13762.6	-0.482179	0.117864	-4.09099	4.29537e-05	0.000186388
	LINE_I-Jockey__G	191.983	-0.486978	0.257408	-1.89186	0.0585102	0.104544
	LTR_Gypsy__ACCORD2	7111.66	-0.514186	0.104566	-4.91733	8.77333e-07	4.7376e-06
	DNA_TcMar-Tc1__Mariner2	932.684	-0.53573	0.19354	-2.76807	0.00563897	0.0155713
	LTR_Gypsy__Gypsy13-LTR	18.8351	-0.535934	0.538582	-0.995085	0.319695	0.404614
	DNA_RC__Helitron-2N1	2.32959	-0.577821	0.491553	-1.1755	0.239794	0.327359
	LTR_Gypsy__Gypsy12-I	1825.46	-0.581216	0.174921	-3.32273	0.000891404	0.00274191
	LTR_Gypsy__QUASIMODO2-LTR	441.332	-0.591537	0.174723	-3.38556	0.000710327	0.00224168
	DNA_TcMar-Tc1__Mariner-4	13.7881	-0.613337	0.539409	-1.13705	0.255516	0.343041
	LINE_I-Jockey__Jockey-6	399.415	-0.621547	0.194885	-3.18931	0.00142613	0.0042262
	LINE_R1__R1	4644.02	-0.64672	0.136556	-4.73593	2.18054e-06	1.1039e-05
	LTR_Gypsy__QUASIMODO	1737.44	-0.650153	0.116808	-5.566	2.60659e-08	1.5081e-07
	LTR_Gypsy__Gypsy10-LTR	1.93068	-0.653288	0.514797	-1.26902	0.204434	0.29395
	LINE_I__I-4	5.93047	-0.672547	0.580198	-1.15917	0.246388	0.333712
	LTR_Copia__Copia1-LTR	3732.24	-0.676076	0.14849	-4.55302	5.28809e-06	2.51962e-05
	LTR_Gypsy__Gypsy-10	1030.46	-0.682368	0.197954	-3.4471	0.000566632	0.00191238
	DNA_RC__Helitron-N1	32.2124	-0.687486	0.530069	-1.29697	0.19464	0.284925
	LTR_Pao__ROO	4536.14	-0.737261	0.160156	-4.60338	4.15683e-06	2.06145e-05
	DNA_MULE-NOF__NOF	81.8238	-0.75752	0.356355	-2.12574	0.0335247	0.0662316
	LTR_Gypsy__DM412B	2287.9	-0.770416	0.158228	-4.86901	1.12157e-06	5.92482e-06
	LTR_Gypsy__Gypsy-31	14918.9	-0.77104	0.129057	-5.97441	2.30925e-09	1.51662e-08
	DNA_TcMar-Tc1__TC1	177.726	-0.783372	0.25352	-3.08998	0.00200169	0.00586038
	LTR_Gypsy__Gypsy8-LTR	8.77462	-0.788202	0.605445	-1.30186	0.192966	0.284186
	DNA_TcMar-Tc1__S	83.3061	-0.790429	0.340757	-2.31963	0.0203611	0.0453921
	LTR_Gypsy__Gypsy7-I	13.152	-0.793966	0.54515	-1.45642	0.145277	0.227354
	LINE_R1__R1-2	324.138	-0.816887	0.220522	-3.70434	0.000211942	0.000780333
	LTR_Gypsy__Gypsy20-I	203.761	-0.830893	0.22526	-3.6886	0.00022549	0.000817821
	LTR_Gypsy__TABOR	2084.61	-0.837936	0.173236	-4.83698	1.31829e-06	6.81586e-06
	LTR_Gypsy__Gypsy-2	7486.27	-0.843751	0.116748	-7.22713	4.93307e-13	4.43976e-12
	LTR_Gypsy__Gypsy8	3699.63	-0.850672	0.1443	-5.89517	3.74293e-09	2.33213e-08
	LTR_Copia__FROGGER	343.802	-0.852913	0.22773	-3.74529	0.000180186	0.000673617
	LTR_Pao__BEL-4	2947.46	-0.864663	0.209939	-4.11864	3.8111e-05	0.000168382
	LTR_Gypsy__Gypsy-9	3435.86	-0.865687	0.106011	-8.166	3.18793e-16	3.68889e-15
	LTR_Gypsy__Gypsy-13	11053.9	-0.910475	0.144503	-6.30075	2.96209e-10	2.18118e-09
	LTR_Gypsy__Gypsy-11	4578.02	-0.926199	0.134608	-6.88072	5.95499e-12	4.98987e-11
	LINE_I-Jockey__BS4	441.207	-0.944718	0.249539	-3.78585	0.000153187	0.000610236
	LINE_R1-LOA__LOA-3	23.0402	-0.947345	0.5377	-1.76184	0.0780955	0.13307
	DNA_P__PLACW	51.7425	-0.993846	0.407365	-2.43969	0.0146998	0.03468
	LTR_Pao__BEL-1	32.1754	-1.11442	0.441443	-2.52449	0.0115865	0.0290259
	DNA_TcMar-Tc1__BARI1	9.37601	-1.20326	0.594039	-2.02555	0.0428104	0.0812729
	LTR_Gypsy__Gypsy13-I	447.549	-1.22648	0.207507	-5.91054	3.40991e-09	2.18055e-08
	LTR_Gypsy__Gypsy-24	23490.9	-1.23799	0.361633	-3.42333	0.000618588	0.00203131
	LTR_Gypsy__Gypsy12-LTR	76.0205	-1.25064	0.349736	-3.57595	0.000348964	0.00122896
	LTR_Pao__DIVER	2677.48	-1.45029	0.124183	-11.6786	1.63976e-31	7.96922e-30
	DNA_TcMar-Tc1__S2	30.8836	-1.48249	0.430631	-3.4426	0.000576151	0.00191787
	LINE_I-Jockey__G2	183.42	-1.49862	0.27981	-5.35585	8.51568e-08	4.81235e-07
	LTR_Gypsy__ZAM	1627.04	-1.65038	0.174026	-9.48349	2.45926e-21	4.59693e-20
	LINE_I-Jockey__BS2	6293.82	-1.6724	0.15321	-10.9157	9.69391e-28	2.35562e-26
	LTR_Gypsy__Stalker2	1323.01	-2.32417	0.172092	-13.5054	1.45395e-41	1.76655e-39
	LTR_Gypsy__Gypsy15-LTR	246.928	-3.85253	0.346376	-11.1224	9.76182e-29	3.38874e-27
	LTR_Gypsy__Gypsy4	2046.02	-4.65328	0.203128	-22.9081	3.85842e-116	9.37595e-114

## Sheet: sim_mau_vs_Sim
		baseMean	log2FoldChange	lfcSE	stat	pvalue	padj
	LTR_Pao__BEL-22	153.279	5.65188	0.502597	11.2453	2.44141e-29	2.84831e-28
	LTR_Gypsy__TV1I	48.5531	5.19618	0.700883	7.41377	1.22762e-13	7.16114e-13
	LTR_Pao__BEL-4	757.38	5.07346	0.521758	9.72377	2.38766e-22	2.08921e-21
	LTR_Gypsy__Gypsy4-I	19.7532	4.36874	0.811795	5.38157	7.38383e-08	2.96564e-07
	LTR_Gypsy__Pifo	9.44351	3.31768	0.867595	3.82399	0.000131307	0.000357446
	LTR_Gypsy__Gypsy3	138.653	3.23324	0.676878	4.7767	1.78195e-06	6.32722e-06
	DNA_hAT-Ac__hAT-1	1002.3	3.02472	0.157331	19.2251	2.28004e-82	1.86203e-80
	LTR_Gypsy__Gypsy2-I	35.7023	2.79897	0.595775	4.69804	2.6267e-06	9.19346e-06
	LTR_Gypsy__Gypsy-36	6.20509	2.77051	0.88929	3.11542	0.00183686	0.00416695
	LTR_Copia__FROGGER	99.5503	2.63526	0.42499	6.20076	5.61906e-10	2.80953e-09
	LTR_Gypsy__Gypsy-31	4584.01	2.62388	0.101877	25.7554	2.80752e-146	6.87843e-144
	LTR_Gypsy__Gypsy10-I	5.34931	2.53443	0.896381	2.8274	0.00469276	0.00991143
	LTR_Gypsy__Gypsy-24	5523.07	2.50404	0.133097	18.8137	5.83651e-79	3.57486e-77
	LTR_Pao__BEL-1	6.95995	2.42232	0.864054	2.80343	0.00505618	0.0105877
	LTR_Gypsy__Gypsy4	60.7345	2.2538	0.449509	5.01392	5.33335e-07	1.92158e-06
	LTR_Gypsy__Gypsy18-I	23.7456	2.11845	0.597065	3.5481	0.00038802	0.00100068
	LTR_Gypsy__Gypsy13-LTR	5.47983	2.09379	0.880836	2.37705	0.0174517	0.0326387
	LTR_Gypsy__Gypsy16-I	42.7716	2.03005	0.493869	4.11051	3.94791e-05	0.000115147
	LTR_Gypsy__Gypsy-7	1672.16	1.85486	0.118007	15.7182	1.13521e-55	3.97322e-54
	LTR_Gypsy__CIRCE	2636.88	1.84338	0.111132	16.5872	8.62573e-62	3.52217e-60
	LTR_Gypsy__Gypsy8	1205.21	1.83145	0.12499	14.6528	1.29224e-48	3.51778e-47
	DNA_PiggyBac__LOOPER1	139.543	1.76523	0.29662	5.95115	2.66261e-09	1.2545e-08
	LTR_Gypsy__Gypsy-3	3491.53	1.67761	0.114163	14.6949	6.94934e-49	2.12824e-47
	LTR_Gypsy__Gypsy2	81.797	1.52374	0.380847	4.00092	6.30969e-05	0.000179753
	LTR_Gypsy__Gypsy16-LTR	3.434	1.48375	0.900999	1.64678	0.0996025	0.149709
	LINE_I-Jockey__Jockey-3	17619.7	1.48098	0.130361	11.3605	6.57412e-30	8.0533e-29
	LINE_I-Jockey__G	76.5468	1.45567	0.361585	4.02579	5.67845e-05	0.000163673
	LTR_Copia__Copia-3	103.303	1.43522	0.317585	4.51916	6.20862e-06	2.05556e-05
	LTR_Pao__BEL-2	1121.17	1.41908	0.131422	10.7979	3.52162e-27	3.75129e-26
	LINE_I-Jockey__Jockey-4	153.222	1.38712	0.27451	5.05309	4.34727e-07	1.58967e-06
	LTR_Gypsy__Gypsy8-I	218.984	1.31314	0.243216	5.39907	6.6989e-08	2.73538e-07
	LTR_Gypsy__Gypsy12-I	734.68	1.30024	0.17208	7.55603	4.15545e-14	2.48314e-13
	LTR_Gypsy__Invader1	1965.87	1.27771	0.13758	9.28708	1.58579e-20	1.29506e-19
	LTR_Gypsy__ROVER-LTR	37.2635	1.26572	0.489235	2.58713	0.00967778	0.0188179
	LTR_Gypsy__Gypsy1-LTR	89.1504	1.23451	0.323759	3.81305	0.000137262	0.000369551
	LTR_Copia__Copia2	747.268	1.23174	0.172233	7.15158	8.57832e-13	4.88765e-12
	LTR_Gypsy__Gypsy7	139.336	1.20159	0.271191	4.43077	9.38974e-06	3.02696e-05
	LINE_I-Jockey__FW2	310.815	1.19692	0.206395	5.79914	6.66565e-09	2.96925e-08
	DNA_CMC-Transib__TRANSIB3	36.0776	1.19104	0.511999	2.32626	0.0200048	0.0363123
	LINE_I__I-6	80.6956	1.03643	0.38368	2.70128	0.00690729	0.0139858
	DNA__DNA3-1	1.70405	0.997761	0.827053	1.2064	0.227661	0.311604
	LINE_I__I	833.043	0.979226	0.162502	6.02593	1.68135e-09	8.07709e-09
	DNA_TcMar-Tc1__Mariner-4	4.82546	0.942498	0.867474	1.08648	0.277265	0.373241
	LTR_Gypsy__Gypsy-13	4193.45	0.909674	0.107848	8.43476	3.31881e-17	2.46397e-16
	LINE_R1__R1-1	2331.14	0.859167	0.113221	7.58841	3.23843e-14	1.98354e-13
	LTR_Pao__BEL-5	34.4293	0.846375	0.484997	1.74512	0.0809647	0.124757
	LINE_I-Jockey__FW	3636.96	0.809597	0.104257	7.76542	8.1376e-15	5.24661e-14
	LTR_Gypsy__Gypsy12	10196.1	0.724368	0.10271	7.05257	1.75643e-12	9.7801e-12
	LTR_Gypsy__Gypsy-32	42.3939	0.712158	0.442785	1.60836	0.107756	0.160001
	LTR_Gypsy__ZAM	445.367	0.707984	0.181	3.91151	9.17198e-05	0.000252487
	LTR_Gypsy__Gypsy-9	1409.6	0.694707	0.118284	5.87321	4.27429e-09	1.93926e-08
	LTR_Gypsy__Gypsy-4	4947.5	0.670306	0.112973	5.93333	2.96852e-09	1.37224e-08
	LINE_R1-LOA__Baggins1	6705.6	0.664673	0.0953527	6.97068	3.15417e-12	1.71727e-11
	LTR_Copia__Copia-1	1083.9	0.663323	0.123982	5.35015	8.78828e-08	3.36426e-07
	LTR_Gypsy__Invader2	2115.4	0.632329	0.117024	5.40343	6.5379e-08	2.71489e-07
	LTR_Pao__BEL-3	366.988	0.629328	0.176803	3.55949	0.000371576	0.00096847
	LTR_Gypsy__Gypsy-2	3158.26	0.624313	0.114269	5.46356	4.66688e-08	2.00594e-07
	LTR_Gypsy__Gypsy11-I	143.373	0.608451	0.269437	2.25823	0.0239311	0.0415825
	LINE_I-Jockey__FW3	291.394	0.590434	0.194215	3.04011	0.00236493	0.00521399
	LINE_I-Jockey__G2	54.5492	0.576614	0.400766	1.43878	0.150213	0.216484
	LTR_Gypsy__Invader6	654.931	0.574147	0.144426	3.97537	7.02709e-05	0.000197889
	LINE_R1__DMRT1C	1764.23	0.559828	0.110096	5.08489	3.67831e-07	1.36543e-06
	LTR_Copia__Copia1-LTR	1727.69	0.552674	0.133707	4.13349	3.57303e-05	0.000106755
	LTR_Gypsy__Gypsy-12	11544.1	0.52261	0.112702	4.63708	3.5337e-06	1.20244e-05
	DNA_Maverick__Polinton-1	408.622	0.490325	0.175797	2.78916	0.00528443	0.0109719
	LINE_I-Jockey__DOC4	203.854	0.485177	0.235788	2.05768	0.0396205	0.0673673
	LTR_Gypsy__QUASIMODO2-LTR	215.328	0.482254	0.224267	2.15035	0.0315273	0.0543956
	LTR_Gypsy__Gypsy-23	877.611	0.480426	0.153346	3.13295	0.00173056	0.0039625
	DNA_CMC-Transib__Transib5	137.543	0.475926	0.272484	1.74662	0.0807034	0.124757
	LTR_Copia__Copia-2	320.573	0.471851	0.207878	2.26985	0.0232169	0.0409218
	LTR_Gypsy__Gypsy4-LTR	0.751509	0.469068	0.745767	0.628974	0.529366	0.648474
	LTR_Gypsy__TIRANT	1332.98	0.46362	0.136238	3.40301	0.000666478	0.00166619
	LTR_Gypsy__GTWIN	3840.51	0.462183	0.100406	4.60315	4.16157e-06	1.39669e-05
	LINE_I-Jockey__BS4	182.637	0.449343	0.287305	1.564	0.117819	0.173889
	LTR_Gypsy__DM176	461.613	0.44263	0.19257	2.29853	0.0215315	0.0385052
	LTR_Pao__ROOA	3201.39	0.441533	0.107386	4.11164	3.92852e-05	0.000115147
	DNA_CMC-Transib__M4DM	252.229	0.43781	0.226136	1.93605	0.0528621	0.086921
	LINE_I-Jockey__DOC2	2113.95	0.425799	0.12568	3.38795	0.000704167	0.00174264
	LTR_Gypsy__Gypsy12A	741.17	0.407306	0.143065	2.84699	0.00441347	0.00948509
	LTR_Gypsy__Gypsy5	334.88	0.405649	0.234786	1.72774	0.0840357	0.12868
	LTR_Gypsy__Gypsy11	1893.76	0.383776	0.114716	3.34544	0.000821517	0.00201272
	DNA_hAT-hobo__hAT-2	3.04004	0.374766	0.900862	0.416009	0.677404	0.768351
	LTR_Gypsy__MDG1	2038.29	0.371987	0.1174	3.16855	0.001532	0.00357467
	LTR_Gypsy__Gypsy-5	2946.9	0.361243	0.104151	3.46844	0.000523491	0.00133599
	DNA_P__PROTOP	12968.3	0.350465	0.0882428	3.9716	7.13912e-05	0.000198759
	LINE_I-Jockey__DOC3	3887.66	0.335249	0.110361	3.03775	0.00238354	0.00521399
	LTR_Pao__BEL-19	8.04578	0.328959	0.827325	0.397618	0.690912	0.772938
	LTR_Gypsy__Gypsy1-I	818.919	0.327608	0.139797	2.34345	0.0191062	0.0354622
	LTR_Gypsy__IDEFIX	4900.18	0.324067	0.100994	3.20877	0.00133303	0.0031403
	DNA_TcMar-Tc1__Mariner2	490.41	0.313736	0.172162	1.82233	0.0684043	0.109536
	LTR_Pao__BEL-13	2.2765	0.312123	0.89228	0.349804	0.726486	0.800856
	DNA_MULE-NOF__NOF	35.9783	0.308462	0.872998	0.353336	0.723836	0.800856
	LTR_Gypsy__ACCORD2	3799.04	0.302563	0.13121	2.30595	0.0211136	0.0380355
	LINE_I-Jockey__Jockey-5	3395.48	0.283598	0.124223	2.28297	0.0224322	0.0398253
	LTR_Copia__Copia	2211.68	0.27244	0.142434	1.91275	0.0557803	0.0911079
	LTR_Gypsy__Gypsy3-I	30.6757	0.261108	0.51375	0.508239	0.611286	0.71304
	LINE_I-Jockey__BS3	281.028	0.251726	0.206347	1.21992	0.222496	0.306244
	DNA_hAT-hobo__hAT-4	9.01437	0.240959	0.785113	0.306911	0.758911	0.815578
	LINE_CR1__DMCR1A	12175.9	0.196561	0.0955222	2.05776	0.0396135	0.0673673
	DNA_TcMar-Tc1__Mariner-7	84.6138	0.185462	0.368752	0.502944	0.615003	0.71304
	LTR_Gypsy__Gypsy-10	530.456	0.165087	0.194406	0.849183	0.395779	0.507675
	LTR_Gypsy__Gypsy-27	1504.87	0.155936	0.125037	1.24712	0.212354	0.295606
	LTR_Pao__BEL-11	181.504	0.154838	0.252879	0.612303	0.540337	0.652131
	LINE_CR1__CR1-2	52.8518	0.136336	0.394372	0.345704	0.729565	0.800856
	LTR_Gypsy__Chimpo	987.883	0.133435	0.128713	1.03668	0.299883	0.399301
	LTR_Gypsy__Gypsy-15	112.524	0.12534	0.297024	0.421987	0.673034	0.766946
	DNA_TcMar-Tc1__S	41.0997	0.111321	0.470072	0.236818	0.812798	0.862058
	DNA_PIF-Harbinger__Harbinger1	455.622	0.0956231	0.159042	0.601245	0.547677	0.657749
	LINE_R1__DMRT1A	517.318	0.0833695	0.149387	0.558079	0.57679	0.689335
	LINE_I-Jockey__G3	474.094	0.075617	0.161444	0.468379	0.639514	0.732154
	LTR_Pao__ROO	2369	0.07363	0.143616	0.512686	0.608171	0.71304
	DNA_TcMar-Tc1__TC1-2	196.741	0.0717818	0.228906	0.313587	0.753835	0.815578
	LTR_Gypsy__STALKER4	2150.8	0.0688672	0.135287	0.509047	0.610719	0.71304
	LTR_Gypsy__Gypsy-8	3089.74	0.0540513	0.101455	0.532761	0.594199	0.703279
	LTR_Gypsy__TABOR	1048.09	0.0451891	0.13206	0.342186	0.732211	0.800856
	LTR_Gypsy__BURDOCK	867.206	0.0434713	0.139345	0.31197	0.755064	0.815578
	LTR_Gypsy__Gypsy9-I	123.754	0.0373718	0.28477	0.131235	0.895589	0.917344
	LINE_R1__DMRT1B	2170.53	0.0341369	0.118076	0.28911	0.772497	0.823284
	LINE_I__IVK	583.908	0.0193933	0.152222	0.127401	0.898623	0.917344
	LTR_Gypsy__Gypsy5-LTR	1.3405	0.00609231	0.828168	0.00735637	0.994131	0.994131
	LINE_I-Jockey__DOC5	965.527	-0.0108163	0.126748	-0.0853377	0.931993	0.943547
	LTR_Gypsy__Gypsy-18	179.028	-0.0160527	0.236895	-0.067763	0.945974	0.95376
	LTR_Gypsy__Gypsy-1	11127.2	-0.0183858	0.111366	-0.165093	0.868871	0.902006
	LINE_I-Jockey__Jockey-9	8.33995	-0.0306737	0.804969	-0.0381054	0.969604	0.973577
	LTR_Gypsy__QUASIMODO	982.379	-0.0415911	0.144108	-0.288611	0.772879	0.823284
	LINE_I-Jockey__G7	26.04	-0.0501376	0.556903	-0.0900293	0.928264	0.943547
	LINE_I-Jockey__TART	4636.78	-0.0777093	0.117617	-0.660699	0.508805	0.634489
	LTR_Gypsy__DMLTR5	574.071	-0.077743	0.193345	-0.402094	0.687615	0.772778
	LTR_Gypsy__Gypsy-26	1871.62	-0.0808507	0.123525	-0.65453	0.51277	0.634489
	LTR_Gypsy__Gypsy9	1009.94	-0.0826146	0.149667	-0.55199	0.580955	0.690942
	DNA_RC__Helitron-2N1	0.117819	-0.0879222	0.669903	-0.131246	0.895581	0.917344
	LTR_Gypsy__Gypsy-29	120.663	-0.0898261	0.292773	-0.306811	0.758987	0.815578
	DNA_RC__DNAREP1	17086.7	-0.0933574	0.105861	-0.88189	0.377836	0.48721
	LINE_R1__R1-3	65.1249	-0.105612	0.472268	-0.223628	0.823047	0.86565
	DNA_P__P-1	252.313	-0.106031	0.220112	-0.481712	0.63001	0.72466
	LTR_Pao__BEL2-I	231.171	-0.106348	0.212649	-0.500109	0.616998	0.71304
	LTR_Gypsy__Gypsy-28	133.738	-0.10664	0.284086	-0.37538	0.707378	0.787762
	LTR_Pao__BATUMI	11283.1	-0.107359	0.10499	-1.02257	0.306513	0.405922
	LTR_Gypsy__Gypsy7-LTR	25.098	-0.116685	0.585997	-0.199121	0.842168	0.878005
	LTR_Gypsy__Gypsy-11	2359.7	-0.127787	0.11351	-1.12578	0.260257	0.352282
	LINE_I-Jockey__DOC	1568.63	-0.128201	0.123505	-1.03802	0.299259	0.399301
	LTR_Gypsy__Gypsy6-LTR	1.65846	-0.133664	0.842867	-0.158583	0.873998	0.9035
	LTR_Pao__MAX	12962	-0.143152	0.0942529	-1.51881	0.12881	0.187848
	LINE_I-Jockey__Jockey-2	264.594	-0.143186	0.218147	-0.656374	0.511583	0.634489
	LTR_Gypsy__Gypsy-62	15.1517	-0.144282	0.665722	-0.216729	0.828419	0.867362
	LTR_Gypsy__Gypsy10-LTR	0.113366	-0.149307	0.668442	-0.223365	0.823251	0.86565
	LTR_Gypsy__DMTOM1	390.847	-0.151929	0.196317	-0.773895	0.438993	0.560174
	LTR_Gypsy__Gypsy13-I	200.763	-0.165034	0.267455	-0.617052	0.5372	0.651555
	LTR_Gypsy__HMSBEAGLE	1898.09	-0.168124	0.126804	-1.32586	0.184887	0.260329
	LTR_Gypsy__Gypsy19-I	42.4925	-0.173331	0.427874	-0.405098	0.685406	0.772778
	LTR_Gypsy__DM412	4383.07	-0.181428	0.10217	-1.77574	0.0757756	0.119774
	LTR_Gypsy__Gypsy-30	751.437	-0.192814	0.197796	-0.974814	0.329653	0.43422
	LTR_Gypsy__Gypsy-22	827.509	-0.209485	0.155129	-1.35039	0.17689	0.250508
	DNA_hAT-Ac__hAT-2	651.735	-0.231913	0.151753	-1.52822	0.126457	0.18552
	LTR_Gypsy__Gypsy-21	134.876	-0.235093	0.259485	-0.905996	0.364938	0.473068
	LTR_Gypsy__Gypsy	5275.34	-0.250094	0.0925829	-2.7013	0.006907	0.0139858
	LTR_Gypsy__Gypsy2-LTR	117.304	-0.250562	0.276402	-0.906513	0.364664	0.473068
	LTR_Pao__BEL	740.074	-0.251888	0.137974	-1.82562	0.0679068	0.109455
	DNA_TcMar-Tc1__TC1	102.319	-0.264158	0.345585	-0.764381	0.44464	0.56444
	LTR_Gypsy__DM412B	1337.3	-0.282081	0.142767	-1.97582	0.0481757	0.0797503
	LINE_I-Jockey__G6	362.713	-0.285112	0.171873	-1.65886	0.0971445	0.146916
	LINE_I-Jockey__G5	5166.81	-0.290304	0.0993129	-2.92313	0.00346537	0.0075134
	DNA_CMC-Transib__Transib-N1	54.3319	-0.294176	0.452313	-0.650381	0.515446	0.634595
	DNA_MULE-NOF__MuDR-1	456.447	-0.294438	0.236994	-1.24238	0.214096	0.296347
	DNA_TcMar-Tc1__MINOS	65.3076	-0.295311	0.390832	-0.755598	0.44989	0.56816
	LINE_I-Jockey__Helena	3098.17	-0.298718	0.105625	-2.8281	0.00468245	0.00991143
	LINE_R1__R1-5	144.782	-0.314037	0.276125	-1.1373	0.255412	0.347644
	LTR_Gypsy__TRANSPAC	1454.95	-0.316039	0.117893	-2.68072	0.0073464	0.014753
	LINE_I-Jockey__G5A	901.378	-0.320426	0.134005	-2.39115	0.0167957	0.0318988
	LINE_I-Jockey__DOC6	1360.79	-0.340226	0.137988	-2.46563	0.0136774	0.0261794
	DNA_TcMar-Tc1__Mariner-1	888.637	-0.351474	0.139654	-2.51675	0.0118443	0.0228492
	DNA_TcMar-Tc1__FB4	3812.5	-0.355456	0.148993	-2.38573	0.0170453	0.0321238
	LINE_I-Jockey__BS	1432.21	-0.36916	0.1401	-2.63497	0.00841445	0.0166253
	LTR_Gypsy__Gypsy10	1641.38	-0.424811	0.139823	-3.0382	0.00237996	0.00521399
	LTR_Gypsy__Gypsy-34	1138.21	-0.443386	0.168561	-2.63041	0.00852808	0.016715
	LTR_Gypsy__Gypsy-38	169.876	-0.457206	0.261817	-1.74628	0.0807619	0.124757
	DNA_TcMar-Mariner__MARINA	11.1642	-0.457725	0.74175	-0.617088	0.537176	0.651555
	LINE_I-Jockey__Jockey-6	266.445	-0.459649	0.196783	-2.33581	0.0195009	0.0359228
	DNA_CMC-Transib__TRANSIB1	884.718	-0.459732	0.143183	-3.2108	0.00132365	0.0031403
	LINE_I-Jockey__TART-A	14957.2	-0.469589	0.110419	-4.25279	2.11126e-05	6.54757e-05
	LINE_R1__R1	3132.6	-0.502998	0.117143	-4.29389	1.75572e-05	5.51476e-05
	LTR_Gypsy__Gypsy6A	570.054	-0.538454	0.157374	-3.42149	0.0006228	0.00157305
	LINE_I__I-4	2.94873	-0.5805	0.87626	-0.662474	0.507667	0.634489
	LTR_Gypsy__DM297	3626.07	-0.587382	0.103889	-5.65395	1.56803e-08	6.86013e-08
	LTR_Gypsy__Invader4	374.477	-0.592888	0.187622	-3.16002	0.00157758	0.0036463
	DNA_hAT-Ac__Hoyak2	63.5359	-0.629211	0.44127	-1.42591	0.153894	0.220491
	DNA_CMC-Transib__TRANSIB4	144.636	-0.647443	0.278328	-2.32618	0.0200088	0.0363123
	LINE_I-Jockey__TAHRE	859.482	-0.657581	0.146972	-4.47419	7.67017e-06	2.50559e-05
	LTR_Gypsy__Stalker2	398.437	-0.663919	0.174479	-3.80516	0.000141715	0.000377394
	DNA_RC__DNAREP2	398.966	-0.672845	0.177684	-3.78676	0.000152626	0.000402078
	LTR_Gypsy__BLASTOPIA	1227.55	-0.681196	0.12826	-5.31105	1.08993e-07	4.10819e-07
	LINE_I-Jockey__BS2	2786.49	-0.689148	0.127363	-5.41091	6.27044e-08	2.64872e-07
	LTR_Gypsy__Gypsy5-I	21.7599	-0.696555	0.555294	-1.25439	0.2097	0.29358
	LINE_I-Jockey__HETA	10111.2	-0.724396	0.111342	-6.50602	7.71672e-11	4.02255e-10
	LTR_Gypsy__NOMAD	1482.84	-0.770335	0.120288	-6.4041	1.51258e-10	7.72044e-10
	DNA_RC__Helitron-2	2.29925	-0.818056	0.900918	-0.908024	0.363865	0.473068
	DNA_RC__Helitron-N1	23.5492	-0.829725	0.584079	-1.42057	0.155442	0.221415
	LTR_Gypsy__Gypsy15-I	77.9918	-0.837081	0.369289	-2.26674	0.0234064	0.0409611
	LTR_Gypsy__Gypsy12-LTR	44.2801	-0.866325	0.489659	-1.76924	0.076854	0.1207
	LTR_Gypsy__Chouto	559.039	-0.913427	0.169874	-5.37709	7.57014e-08	2.99143e-07
	LTR_Gypsy__Bica	288.598	-0.931531	0.224936	-4.14131	3.45331e-05	0.000104452
	DNA_RC__Helitron-N2	47.1897	-0.939373	0.466429	-2.01397	0.044013	0.0738575
	LTR_Gypsy__Gypsy-6	4843.4	-0.960705	0.097548	-9.84853	6.95556e-23	6.55428e-22
	LTR_Gypsy__QUASIMODO2-I	1288.58	-0.972655	0.124789	-7.79438	6.4725e-15	4.28585e-14
	LINE_I-Jockey__G4	554.116	-0.977415	0.146737	-6.66098	2.72012e-11	1.44876e-10
	DNA_P__PLACW	36.4634	-1.01698	0.512729	-1.98348	0.0473143	0.0788572
	LTR_Pao__BEL-6	6804.86	-1.02053	0.103992	-9.81362	9.83706e-23	8.92622e-22
	LTR_Gypsy__Gypsy7-I	10.3108	-1.03206	0.705408	-1.46307	0.143449	0.207959
	LTR_Gypsy__MICROPIA	2410.13	-1.0466	0.11569	-9.04658	1.47517e-19	1.12943e-18
	LINE_I-Jockey__HELENA	81.848	-1.06105	0.345245	-3.07331	0.00211696	0.0047583
	DNA_RC__Helitron-1	987.56	-1.06614	0.139093	-7.66497	1.78873e-14	1.12369e-13
	LTR_Gypsy__MDG3	962.971	-1.0875	0.1338	-8.12781	4.37113e-16	2.9748e-15
	DNA_hAT-hobo__HOBO	3311.25	-1.08916	0.115783	-9.4069	5.10993e-21	4.31701e-20
	LTR_Pao__DIVER	1629.11	-1.1229	0.123415	-9.09861	9.14974e-20	7.23125e-19
	LTR_Gypsy__Gypsy15-LTR	31.0955	-1.12414	0.547001	-2.05509	0.0398704	0.0673673
	LINE_R1-LOA__LOA-3	17.7288	-1.12716	0.699558	-1.61124	0.107127	0.160001
	DNA_CMC-Transib__Transib-3	15.7055	-1.18343	0.665965	-1.77702	0.075565	0.119774
	LTR_Gypsy__Gypsy20-I	173.732	-1.20152	0.283894	-4.23228	2.31338e-05	7.08472e-05
	DNA_TcMar-Mariner__Mariner	1012.89	-1.22094	0.146994	-8.30604	9.89449e-17	6.92614e-16
	LTR_Gypsy__Gypsy11-LTR	19.0686	-1.29349	0.69542	-1.86001	0.0628837	0.10203
	DNA_MULE-NOF__Rehavkus-1	73.1153	-1.31453	0.40407	-3.25324	0.00114099	0.00276775
	LTR_Gypsy__ACCORD	3160.77	-1.36922	0.129934	-10.5377	5.78708e-26	5.67134e-25
	LINE_R2__R2	1888.29	-1.37507	0.126367	-10.8815	1.41158e-27	1.57199e-26
	DNA_TcMar-Tc1__BARI1	7.00096	-1.3925	0.819783	-1.69862	0.0893911	0.13603
	LINE_I__I-2	32.4758	-1.41645	0.508714	-2.78437	0.00536311	0.0110417
	DNA_CMC-Transib__TRANSIB2	3807.48	-1.42551	0.111148	-12.8254	1.18228e-37	1.70388e-36
	LTR_Pao__NINJA	4774.53	-1.53245	0.115362	-13.2838	2.87566e-40	4.69692e-39
	LINE_I-Jockey__Jockey-1	12713	-1.59091	0.117015	-13.5957	4.24508e-42	7.4289e-41
	LTR_Pao__DIVER2	5531.76	-1.60462	0.114472	-14.0176	1.21708e-44	2.71076e-43
	DNA_hAT-Ac__Hoana5	20.8749	-1.6698	0.629669	-2.65186	0.00800486	0.0159446
	LINE_I-Jockey__Jockey2	1398.14	-1.68632	0.129006	-13.0716	4.78272e-39	7.32354e-38
	DNA_TcMar-Tc1__S2	23.8817	-1.70285	0.529187	-3.21785	0.00129155	0.00310226
	DNA_TcMar-Tc1__BARI	105.224	-1.74325	0.282987	-6.16018	7.26627e-10	3.56047e-09
	LTR_Gypsy__BLOOD	1090.87	-1.82447	0.142787	-12.7775	2.18862e-37	2.97896e-36
	LINE_I-Jockey__Jockey	1290.11	-1.86607	0.13538	-13.784	3.18349e-43	5.99965e-42
	LTR_Gypsy__Invader3	4730.63	-2.07609	0.14983	-13.8563	1.16534e-43	2.37924e-42
	LTR_Gypsy__Invader5	514.811	-2.09431	0.195319	-10.7225	7.98187e-27	8.14816e-26
	LINE_R1__R1-2	502.653	-2.31445	0.164455	-14.0735	5.52914e-45	1.35464e-43
	LTR_Copia__Copia1-I	396.962	-2.3705	0.196133	-12.0861	1.25015e-33	1.61203e-32
	LTR_Gypsy__Gypsy20-LTR	40.2254	-2.48096	0.462107	-5.3688	7.92625e-08	3.08243e-07
	LTR_Copia__DM1731	2672.5	-2.53258	0.120967	-20.936	2.51523e-97	3.08116e-95
	LTR_Gypsy__Gypsy-20	6.6862	-3.8696	0.87488	-4.423	9.73393e-06	3.09716e-05
	LTR_Gypsy__ROVER-I	7.75473	-4.05874	0.867791	-4.67709	2.90971e-06	1.00405e-05
	LTR_Gypsy__Gypsy8-LTR	47.2827	-4.30456	0.513384	-8.38468	5.0865e-17	3.66528e-16
	LTR_Gypsy__Gypsy6-I	7067.47	-4.75589	0.272172	-17.4739	2.26637e-68	1.11052e-66
