# Supplementary material for: Defective splicing of Y-chromosome-linked gigantic genes contributes to hybrid male sterility in Drosophila
Source: Mol Biol Evol. 2026 Feb 16;43(3):msag045. doi: 10.1093/molbev/msag045 (PMC12965833; doi:10.1093/molbev/msag045)
Supplement: msag045_Supplementary_Data [file msag045_supplementary_data.zip › supplementary_file_1(annotation)0731.xlsx]

## Sheet: Dmau_YgenesAnnotation
Y_scaffold3	currated	gene	3544188	3545713	1728	+	.	sequence "FBpp0291021";gene_name "ARY";gene_symbol "ARY";gene_id "FBgn0058064";
Y_scaffold3	currated	transcript	3544188	3545713	1728	+	.	sequence "FBpp0291021";gene_name "ARY";gene_symbol "ARY";gene_id "FBgn0058064";transcript_id "FBtr0301807";
Y_scaffold3	currated	exon	3544188	3544444	.	+	.	sequence "FBpp0291021";gene_name "ARY";gene_symbol "ARY";gene_id "FBgn0058064";transcript_id "FBtr0301807";
Y_scaffold3	currated	exon	3544505	3544672	.	+	.	sequence "FBpp0291021";gene_name "ARY";gene_symbol "ARY";gene_id "FBgn0058064";transcript_id "FBtr0301807";
Y_scaffold3	currated	exon	3544723	3544892	.	+	.	sequence "FBpp0291021";gene_name "ARY";gene_symbol "ARY";gene_id "FBgn0058064";transcript_id "FBtr0301807";
Y_scaffold3	currated	exon	3544952	3545294	.	+	.	sequence "FBpp0291021";gene_name "ARY";gene_symbol "ARY";gene_id "FBgn0058064";transcript_id "FBtr0301807";
Y_scaffold3	currated	exon	3545352	3545713	.	+	.	sequence "FBpp0291021";gene_name "ARY";gene_symbol "ARY";gene_id "FBgn0058064";transcript_id "FBtr0301807";
Y_Contig136	currated	gene	60265	61474	1665	-	.	sequence "FBpp0312286";gene_symbol "Pp1-Y2";gene_id "FBgn0046698";transcript_id "FBtr0346673";identity "99.36";similarity "99.36";gene_name "Pp1-Y2";
Y_Contig136	currated	transcript	60265	61474	1665	-	.	sequence "FBpp0312286";gene_symbol "Pp1-Y2";gene_id "FBgn0046698";transcript_id "FBtr0346673";identity "99.36";similarity "99.36";gene_name "Pp1-Y2";
Y_Contig136	currated	exon	60265	61474	1665	-	.	sequence "FBpp0312286";gene_symbol "Pp1-Y2";gene_id "FBgn0046698";transcript_id "FBtr0346673";identity "99.36";similarity "99.36";gene_name "Pp1-Y2";
Y_scaffold1	currated	gene	5143084	5144335	1665	-	.	sequence "FBpp0312286_2";gene_symbol "Pp1-Y2_2";gene_id "FBgn0046698_2";transcript_id "FBtr0346673_2";identity "99.36";similarity "99.36";gene_name "Pp1-Y2_2";
Y_scaffold1	currated	transcript	5143084	5144335	1665	-	.	sequence "FBpp0312286_2";gene_symbol "Pp1-Y2_2";gene_id "FBgn0046698_2";transcript_id "FBtr0346673_2";identity "99.36";similarity "99.36";gene_name "Pp1-Y2_2";
Y_scaffold1	currated	exon	5143084	5144335	1665	-	.	sequence "FBpp0312286_2";gene_symbol "Pp1-Y2_2";gene_id "FBgn0046698_2";transcript_id "FBtr0346673_2";identity "99.36";similarity "99.36";gene_name "Pp1-Y2_2";
Y_scaffold2	currated	gene	514181	515359	1642	-	.	sequence "FBpp0312287";gene_symbol "Pp1-Y1";gene_id "FBgn0261399";transcript_id "FBtr0346674";identity "97.77";similarity "98.73";gene_name "Pp1-Y1";
Y_scaffold2	currated	transcript	514181	515359	1642	-	.	sequence "FBpp0312287";gene_symbol "Pp1-Y1";gene_id "FBgn0261399";transcript_id "FBtr0346674";identity "97.77";similarity "98.73";gene_name "Pp1-Y1";
Y_scaffold2	currated	exon	514181	515359	1642	-	.	sequence "FBpp0312287";gene_symbol "Pp1-Y1";gene_id "FBgn0261399";transcript_id "FBtr0346674";identity "97.77";similarity "98.73";gene_name "Pp1-Y1";
Y_scaffold1	currated	gene	169250	1040775	.	+	.	sequence "FBpp0312331";gene_symbol "ORY";gene_id "FBgn0046323";transcript_id "FBtr0346720";gene_name "ORY";
Y_scaffold1	currated	transcript	169250	1040775	.	+	.	sequence "FBpp0312331";gene_symbol "ORY";gene_id "FBgn0046323";transcript_id "FBtr0346720";gene_name "ORY";
Y_scaffold1	currated	exon	169250	169481	.	+	.	sequence "FBpp0312331";gene_symbol "ORY";gene_id "FBgn0046323";transcript_id "FBtr0346720";gene_name "ORY";
Y_scaffold1	currated	exon	169550	169899	.	+	.	sequence "FBpp0312331";gene_symbol "ORY";gene_id "FBgn0046323";transcript_id "FBtr0346720";gene_name "ORY";
Y_scaffold1	currated	exon	510569	511192	.	+	.	sequence "FBpp0312331";gene_symbol "ORY";gene_id "FBgn0046323";transcript_id "FBtr0346720";gene_name "ORY";
Y_scaffold1	currated	exon	511246	511562	.	+	.	sequence "FBpp0312331";gene_symbol "ORY";gene_id "FBgn0046323";transcript_id "FBtr0346720";gene_name "ORY";
Y_scaffold1	currated	exon	694018	694196	.	+	.	sequence "FBpp0312331";gene_symbol "ORY";gene_id "FBgn0046323";transcript_id "FBtr0346720";gene_name "ORY";
Y_scaffold1	currated	exon	694480	695123	.	+	.	sequence "FBpp0312331";gene_symbol "ORY";gene_id "FBgn0046323";transcript_id "FBtr0346720";gene_name "ORY";
Y_scaffold1	currated	exon	695188	695326	.	+	.	sequence "FBpp0312331";gene_symbol "ORY";gene_id "FBgn0046323";transcript_id "FBtr0346720";gene_name "ORY";
Y_scaffold1	currated	exon	1040382	1040775	.	+	.	sequence "FBpp0312331";gene_symbol "ORY";gene_id "FBgn0046323";transcript_id "FBtr0346720";gene_name "ORY";
Y_scaffold4	currated	gene	807724	2476574	.	-	.	sequence "FBpp0312332";gene_symbol "Ppr-Y";gene_id "FBgn0046697";transcript_id "FBtr0346721";gene_name "Ppr-Y";
Y_scaffold4	currated	transcript	807724	2476574	.	-	.	sequence "FBpp0312332";gene_symbol "Ppr-Y";gene_id "FBgn0046697";transcript_id "FBtr0346721";gene_name "Ppr-Y";
Y_scaffold4	currated	exon	2476261	2476574	.	-	.	sequence "FBpp0312332";gene_symbol "Ppr-Y";gene_id "FBgn0046697";transcript_id "FBtr0346721";gene_name "Ppr-Y";
Y_scaffold4	currated	exon	2337296	2337579	.	-	.	sequence "FBpp0312332";gene_symbol "Ppr-Y";gene_id "FBgn0046697";transcript_id "FBtr0346721";gene_name "Ppr-Y";
Y_scaffold4	currated	exon	2038135	2038313	.	-	.	sequence "FBpp0312332";gene_symbol "Ppr-Y";gene_id "FBgn0046697";transcript_id "FBtr0346721";gene_name "Ppr-Y";
Y_scaffold4	currated	exon	1647081	1647657	.	-	.	sequence "FBpp0312332";gene_symbol "Ppr-Y";gene_id "FBgn0046697";transcript_id "FBtr0346721";gene_name "Ppr-Y";
Y_scaffold4	currated	exon	1325600	1325934	.	-	.	sequence "FBpp0312332";gene_symbol "Ppr-Y";gene_id "FBgn0046697";transcript_id "FBtr0346721";gene_name "Ppr-Y";
Y_scaffold4	currated	exon	807724	807891	.	-	.	sequence "FBpp0312332";gene_symbol "Ppr-Y";gene_id "FBgn0046697";transcript_id "FBtr0346721";gene_name "Ppr-Y";
Y_scaffold1	currated	gene	1910857	2800469	.	+	.	sequence "FBpp0312333";gene_symbol "kl-2";gene_id "FBgn0001313";transcript_id "FBtr0346722";gene_name "kl-2";
Y_scaffold1	currated	transcript	1910857	2800469	.	+	.	sequence "FBpp0312333";gene_symbol "kl-2";gene_id "FBgn0001313";transcript_id "FBtr0346722";gene_name "kl-2";
Y_scaffold1	currated	exon	1910857	1910965	.	+	.	sequence "FBpp0312333";gene_symbol "kl-2";gene_id "FBgn0001313";transcript_id "FBtr0346722";gene_name "kl-2";
Y_scaffold1	currated	exon	1911023	1911691	.	+	.	sequence "FBpp0312333";gene_symbol "kl-2";gene_id "FBgn0001313";transcript_id "FBtr0346722";gene_name "kl-2";
Y_scaffold1	currated	exon	2332207	2334056	.	+	.	sequence "FBpp0312333";gene_symbol "kl-2";gene_id "FBgn0001313";transcript_id "FBtr0346722";gene_name "kl-2";
Y_scaffold1	currated	exon	2354941	2355622	.	+	.	sequence "FBpp0312333";gene_symbol "kl-2";gene_id "FBgn0001313";transcript_id "FBtr0346722";gene_name "kl-2";
Y_scaffold1	currated	exon	2355677	2356061	.	+	.	sequence "FBpp0312333";gene_symbol "kl-2";gene_id "FBgn0001313";transcript_id "FBtr0346722";gene_name "kl-2";
Y_scaffold1	currated	exon	2357876	2358319	.	+	.	sequence "FBpp0312333";gene_symbol "kl-2";gene_id "FBgn0001313";transcript_id "FBtr0346722";gene_name "kl-2";
Y_scaffold1	currated	exon	2790803	2793982	.	+	.	sequence "FBpp0312333";gene_symbol "kl-2";gene_id "FBgn0001313";transcript_id "FBtr0346722";gene_name "kl-2";
Y_scaffold1	currated	exon	2794048	2798129	.	+	.	sequence "FBpp0312333";gene_symbol "kl-2";gene_id "FBgn0001313";transcript_id "FBtr0346722";gene_name "kl-2";
Y_scaffold1	currated	exon	2798192	2798296	.	+	.	sequence "FBpp0312333";gene_symbol "kl-2";gene_id "FBgn0001313";transcript_id "FBtr0346722";gene_name "kl-2";
Y_scaffold1	currated	exon	2798350	2799292	.	+	.	sequence "FBpp0312333";gene_symbol "kl-2";gene_id "FBgn0001313";transcript_id "FBtr0346722";gene_name "kl-2";
Y_scaffold1	currated	exon	2799353	2799846	.	+	.	sequence "FBpp0312333";gene_symbol "kl-2";gene_id "FBgn0001313";transcript_id "FBtr0346722";gene_name "kl-2";
Y_scaffold1	currated	exon	2799909	2800469	.	+	.	sequence "FBpp0312333";gene_symbol "kl-2";gene_id "FBgn0001313";transcript_id "FBtr0346722";gene_name "kl-2";
Y_scaffold1	currated	gene	5910520	6487645	.	+	.	sequence "FBpp0312366";gene_symbol "kl-3";gene_id "FBgn0267432";transcript_id "FBtr0346771";gene_name "kl-3";
Y_scaffold1	currated	transcript	5910520	6487645	.	+	.	sequence "FBpp0312366";gene_symbol "kl-3";gene_id "FBgn0267432";transcript_id "FBtr0346771";gene_name "kl-3";
Y_scaffold1	currated	exon	5910520	5911634	.	+	.	sequence "FBpp0312366";gene_symbol "kl-3";gene_id "FBgn0267432";transcript_id "FBtr0346771";gene_name "kl-3";
Y_scaffold1	currated	exon	5913233	5913336	.	+	.	sequence "FBpp0312366";gene_symbol "kl-3";gene_id "FBgn0267432";transcript_id "FBtr0346771";gene_name "kl-3";
Y_scaffold1	currated	exon	5913394	5914735	.	+	.	sequence "FBpp0312366";gene_symbol "kl-3";gene_id "FBgn0267432";transcript_id "FBtr0346771";gene_name "kl-3";
Y_scaffold1	currated	exon	5970309	5970477	.	+	.	sequence "FBpp0312366";gene_symbol "kl-3";gene_id "FBgn0267432";transcript_id "FBtr0346771";gene_name "kl-3";
Y_scaffold1	currated	exon	5970542	5970947	.	+	.	sequence "FBpp0312366";gene_symbol "kl-3";gene_id "FBgn0267432";transcript_id "FBtr0346771";gene_name "kl-3";
Y_scaffold1	currated	exon	6178731	6178942	.	+	.	sequence "FBpp0312366";gene_symbol "kl-3";gene_id "FBgn0267432";transcript_id "FBtr0346771";gene_name "kl-3";
Y_scaffold1	currated	exon	6178995	6179511	.	+	.	sequence "FBpp0312366";gene_symbol "kl-3";gene_id "FBgn0267432";transcript_id "FBtr0346771";gene_name "kl-3";
Y_scaffold1	currated	exon	6203120	6203249	.	+	.	sequence "FBpp0312366";gene_symbol "kl-3";gene_id "FBgn0267432";transcript_id "FBtr0346771";gene_name "kl-3";
Y_scaffold1	currated	exon	6203303	6205515	.	+	.	sequence "FBpp0312366";gene_symbol "kl-3";gene_id "FBgn0267432";transcript_id "FBtr0346771";gene_name "kl-3";
Y_scaffold1	currated	exon	6205573	6206957	.	+	.	sequence "FBpp0312366";gene_symbol "kl-3";gene_id "FBgn0267432";transcript_id "FBtr0346771";gene_name "kl-3";
Y_scaffold1	currated	exon	6270719	6271053	.	+	.	sequence "FBpp0312366";gene_symbol "kl-3";gene_id "FBgn0267432";transcript_id "FBtr0346771";gene_name "kl-3";
Y_scaffold1	currated	exon	6298912	6299720	.	+	.	sequence "FBpp0312366";gene_symbol "kl-3";gene_id "FBgn0267432";transcript_id "FBtr0346771";gene_name "kl-3";
Y_scaffold1	currated	exon	6299994	6301454	.	+	.	sequence "FBpp0312366";gene_symbol "kl-3";gene_id "FBgn0267432";transcript_id "FBtr0346771";gene_name "kl-3";
Y_scaffold1	currated	exon	6343117	6345992	.	+	.	sequence "FBpp0312366";gene_symbol "kl-3";gene_id "FBgn0267432";transcript_id "FBtr0346771";gene_name "kl-3";
Y_scaffold1	currated	exon	6346048	6346226	.	+	.	sequence "FBpp0312366";gene_symbol "kl-3";gene_id "FBgn0267432";transcript_id "FBtr0346771";gene_name "kl-3";
Y_scaffold1	currated	exon	6486977	6487645	.	+	.	sequence "FBpp0312366";gene_symbol "kl-3";gene_id "FBgn0267432";transcript_id "FBtr0346771";gene_name "kl-3";
Y_scaffold2	currated	gene	883061	1425048	.	+	.	sequence "FBpp0312367";gene_symbol "kl-5";gene_id "FBgn0267433";transcript_id "FBtr0346772";gene_name "kl-5";
Y_scaffold2	currated	transcript	883061	1425048	.	+	.	sequence "FBpp0312367";gene_symbol "kl-5";gene_id "FBgn0267433";transcript_id "FBtr0346772";gene_name "kl-5";
Y_scaffold2	currated	exon	883061	883160	.	+	.	sequence "FBpp0312367";gene_symbol "kl-5";gene_id "FBgn0267433";transcript_id "FBtr0346772";gene_name "kl-5";
Y_scaffold2	currated	exon	883215	883313	.	+	.	sequence "FBpp0312367";gene_symbol "kl-5";gene_id "FBgn0267433";transcript_id "FBtr0346772";gene_name "kl-5";
Y_scaffold2	currated	exon	929328	929501	.	+	.	sequence "FBpp0312367";gene_symbol "kl-5";gene_id "FBgn0267433";transcript_id "FBtr0346772";gene_name "kl-5";
Y_scaffold2	currated	exon	929557	929816	.	+	.	sequence "FBpp0312367";gene_symbol "kl-5";gene_id "FBgn0267433";transcript_id "FBtr0346772";gene_name "kl-5";
Y_scaffold2	currated	exon	929874	930213	.	+	.	sequence "FBpp0312367";gene_symbol "kl-5";gene_id "FBgn0267433";transcript_id "FBtr0346772";gene_name "kl-5";
Y_scaffold2	currated	exon	930267	930532	.	+	.	sequence "FBpp0312367";gene_symbol "kl-5";gene_id "FBgn0267433";transcript_id "FBtr0346772";gene_name "kl-5";
Y_scaffold2	currated	exon	930586	931153	.	+	.	sequence "FBpp0312367";gene_symbol "kl-5";gene_id "FBgn0267433";transcript_id "FBtr0346772";gene_name "kl-5";
Y_scaffold2	currated	exon	931211	931323	.	+	.	sequence "FBpp0312367";gene_symbol "kl-5";gene_id "FBgn0267433";transcript_id "FBtr0346772";gene_name "kl-5";
Y_scaffold2	currated	exon	931375	931666	.	+	.	sequence "FBpp0312367";gene_symbol "kl-5";gene_id "FBgn0267433";transcript_id "FBtr0346772";gene_name "kl-5";
Y_scaffold2	currated	exon	931725	931878	.	+	.	sequence "FBpp0312367";gene_symbol "kl-5";gene_id "FBgn0267433";transcript_id "FBtr0346772";gene_name "kl-5";
Y_scaffold2	currated	exon	941861	942691	.	+	.	sequence "FBpp0312367";gene_symbol "kl-5";gene_id "FBgn0267433";transcript_id "FBtr0346772";gene_name "kl-5";
Y_scaffold2	currated	exon	942749	943200	.	+	.	sequence "FBpp0312367";gene_symbol "kl-5";gene_id "FBgn0267433";transcript_id "FBtr0346772";gene_name "kl-5";
Y_scaffold2	currated	exon	943247	946054	.	+	.	sequence "FBpp0312367";gene_symbol "kl-5";gene_id "FBgn0267433";transcript_id "FBtr0346772";gene_name "kl-5";
Y_scaffold2	currated	exon	981781	983453	.	+	.	sequence "FBpp0312367";gene_symbol "kl-5";gene_id "FBgn0267433";transcript_id "FBtr0346772";gene_name "kl-5";
Y_scaffold2	currated	exon	1189708	1189927	.	+	.	sequence "FBpp0312367";gene_symbol "kl-5";gene_id "FBgn0267433";transcript_id "FBtr0346772";gene_name "kl-5";
Y_scaffold2	currated	exon	1189990	1192028	.	+	.	sequence "FBpp0312367";gene_symbol "kl-5";gene_id "FBgn0267433";transcript_id "FBtr0346772";gene_name "kl-5";
Y_scaffold2	currated	exon	1212327	1212465	.	+	.	sequence "FBpp0312367";gene_symbol "kl-5";gene_id "FBgn0267433";transcript_id "FBtr0346772";gene_name "kl-5";
Y_scaffold2	currated	exon	1212524	1212690	.	+	.	sequence "FBpp0312367";gene_symbol "kl-5";gene_id "FBgn0267433";transcript_id "FBtr0346772";gene_name "kl-5";
Y_scaffold2	currated	exon	1212743	1215505	.	+	.	sequence "FBpp0312367";gene_symbol "kl-5";gene_id "FBgn0267433";transcript_id "FBtr0346772";gene_name "kl-5";
Y_scaffold2	currated	exon	1408329	1408523	.	+	.	sequence "FBpp0312367";gene_symbol "kl-5";gene_id "FBgn0267433";transcript_id "FBtr0346772";gene_name "kl-5";
Y_scaffold2	currated	exon	1424952	1425048	.	+	.	sequence "FBpp0312367";gene_symbol "kl-5";gene_id "FBgn0267433";transcript_id "FBtr0346772";gene_name "kl-5";
Y_scaffold3	currated	gene	10945	1103309	.	+	.	sequence "FBpp0312450";gene_symbol "WDY";gene_id "FBgn0267449";transcript_id "FBtr0347028";gene_name "WDY";
Y_scaffold3	currated	transcript	10945	1103309	.	+	.	sequence "FBpp0312450";gene_symbol "WDY";gene_id "FBgn0267449";transcript_id "FBtr0347028";gene_name "WDY";
Y_scaffold3	currated	exon	10945	11635	.	+	.	sequence "FBpp0312450";gene_symbol "WDY";gene_id "FBgn0267449";transcript_id "FBtr0347028";gene_name "WDY";
Y_scaffold3	currated	exon	231308	232547	.	+	.	sequence "FBpp0312450";gene_symbol "WDY";gene_id "FBgn0267449";transcript_id "FBtr0347028";gene_name "WDY";
Y_scaffold3	currated	exon	502210	502664	.	+	.	sequence "FBpp0312450";gene_symbol "WDY";gene_id "FBgn0267449";transcript_id "FBtr0347028";gene_name "WDY";
Y_scaffold3	currated	exon	502725	502923	.	+	.	sequence "FBpp0312450";gene_symbol "WDY";gene_id "FBgn0267449";transcript_id "FBtr0347028";gene_name "WDY";
Y_scaffold3	currated	exon	1103109	1103309	.	+	.	sequence "FBpp0312450";gene_symbol "WDY";gene_id "FBgn0267449";transcript_id "FBtr0347028";gene_name "WDY";
Y_scaffold3	currated	exon	1103371	1104253	.	+	.	sequence "FBpp0312450";gene_symbol "WDY";gene_id "FBgn0267449";transcript_id "FBtr0347028";gene_name "WDY";
Y_scaffold1	currated	gene	3415531	4677747	.	+	.	sequence "FBpp0312563";gene_symbol "CCY";gene_id "FBgn0267592";transcript_id "FBtr0347413";gene_name "CCY";
Y_scaffold1	currated	transcript	3415531	4677747	.	+	.	sequence "FBpp0312563";gene_symbol "CCY";gene_id "FBgn0267592";transcript_id "FBtr0347413";gene_name "CCY";
Y_scaffold1	currated	exon	3415531	3416747	.	+	.	sequence "FBpp0312563";gene_symbol "CCY";gene_id "FBgn0267592";transcript_id "FBtr0347413";gene_name "CCY";
Y_scaffold1	currated	exon	3967697	3967852	.	+	.	sequence "FBpp0312563";gene_symbol "CCY";gene_id "FBgn0267592";transcript_id "FBtr0347413";gene_name "CCY";
Y_scaffold1	currated	exon	4674662	4677194	.	+	.	sequence "FBpp0312563";gene_symbol "CCY";gene_id "FBgn0267592";transcript_id "FBtr0347413";gene_name "CCY";
Y_scaffold1	currated	exon	4677249	4677366	.	+	.	sequence "FBpp0312563";gene_symbol "CCY";gene_id "FBgn0267592";transcript_id "FBtr0347413";gene_name "CCY";
Y_scaffold1	currated	exon	4677417	4677747	.	+	.	sequence "FBpp0312563";gene_symbol "CCY";gene_id "FBgn0267592";transcript_id "FBtr0347413";gene_name "CCY";
Segkk392	currated	gene	20594457	20596510	.	+	.	sequence "FBpp0422977";gene_symbol "FDY";gene_id "FBgn0265047";transcript_id "FBtr0473381";gene_name "FDY";
Segkk392	currated	transcript	20594457	20596510	.	+	.	sequence "FBpp0422977";gene_symbol "FDY";gene_id "FBgn0265047";transcript_id "FBtr0473381";gene_name "FDY";
Segkk392	currated	exon	20594457	20595060	.	+	.	sequence "FBpp0422977";gene_symbol "FDY";gene_id "FBgn0265047";transcript_id "FBtr0473381";gene_name "FDY";
Segkk392	currated	exon	20595529	20596032	.	+	.	sequence "FBpp0422977";gene_symbol "FDY";gene_id "FBgn0265047";transcript_id "FBtr0473381";gene_name "FDY";
Segkk392	currated	exon	20596066	20596510	.	+	.	sequence "FBpp0422977";gene_symbol "FDY";gene_id "FBgn0265047";transcript_id "FBtr0473381";gene_name "FDY";
Segkk389	currated	gene	20249035	20250184	.	-	.	sequence "FBpp0312346";gene_symbol "MST77Y-4";gene_id "FBgn0267490";transcript_id "FBtr0346739";gene_name "MST77Y-4";
Segkk389	currated	transcript	20249035	20250184	.	-	.	sequence "FBpp0312346";gene_symbol "MST77Y-4";gene_id "FBgn0267490";transcript_id "FBtr0346739";gene_name "MST77Y-4";
Segkk389	currated	exon	20249035	20249688	.	-	.	sequence "FBpp0312346";gene_symbol "MST77Y-4";gene_id "FBgn0267490";transcript_id "FBtr0346739";gene_name "MST77Y-4";
Segkk389	currated	exon	20249753	20250184	.	-	.	sequence "FBpp0312346";gene_symbol "MST77Y-4";gene_id "FBgn0267490";transcript_id "FBtr0346739";gene_name "MST77Y-4";
Y_scaffold1	currated	gene	5182188	5325084	.	-	.	sequence "FBpp0312368"; gene_symbol "PRY"; gene_id "FBgn0267489"; gene_name "PRY";
Y_scaffold1	currated	transcript	5182188	5325084	.	-	.	sequence "FBpp0312368"; gene_symbol "PRY"; gene_id "FBgn0267489"; transcript_id "FBtr0346773"; gene_name "PRY";
Y_scaffold1	currated	exon	5324473	5325084	.	-	.	sequence "FBpp0312368"; gene_symbol "PRY"; gene_id "FBgn0267489"; transcript_id "FBtr0346773"; gene_name "PRY";
Y_scaffold1	currated	exon	5260736	5261392	.	-	.	sequence "FBpp0312368"; gene_symbol "PRY"; gene_id "FBgn0267489"; transcript_id "FBtr0346773"; gene_name "PRY";
Y_scaffold1	currated	exon	5189147	5189746	.	-	.	sequence "FBpp0312368"; gene_symbol "PRY"; gene_id "FBgn0267489"; transcript_id "FBtr0346773"; gene_name "PRY";
Y_scaffold1	currated	exon	5188109	5189143	.	-	.	sequence "FBpp0312368"; gene_symbol "PRY"; gene_id "FBgn0267489"; transcript_id "FBtr0346773"; gene_name "PRY";
Y_scaffold1	currated	exon	5182188	5183012	.	-	.	sequence "FBpp0312368"; gene_symbol "PRY"; gene_id "FBgn0267489"; transcript_id "FBtr0346773"; gene_name "PRY";
Y_scaffold1	Currated	gene	5189320	5334402	.	-	.	sequence "FBpp0312368_alt"; gene_symbol "PRY_alt"; gene_id "FBgn0267489_alt"; gene_name "PRY_alt";
Y_scaffold1	Currated	transcript	5189320	5334402	.	-	.	sequence "FBpp0312368_alt"; gene_symbol "PRY_alt"; gene_id "FBgn0267489_alt"; transcript_id "FBtr0346773_alt"; gene_name "PRY_alt";
Y_scaffold1	Currated	exon	5334258	5334402	.	-	.	sequence "FBpp0312368_alt"; gene_symbol "PRY_alt"; gene_id "FBgn0267489_alt"; transcript_id "FBtr0346773_alt"; gene_name "PRY_alt";
Y_scaffold1	Currated	exon	5333952	5334202	.	-	.	sequence "FBpp0312368_alt"; gene_symbol "PRY_alt"; gene_id "FBgn0267489_alt"; transcript_id "FBtr0346773_alt"; gene_name "PRY_alt";
Y_scaffold1	Currated	exon	5333746	5333897	.	-	.	sequence "FBpp0312368_alt"; gene_symbol "PRY_alt"; gene_id "FBgn0267489_alt"; transcript_id "FBtr0346773_alt"; gene_name "PRY_alt";
Y_scaffold1	Currated	exon	5324481	5324903	.	-	.	sequence "FBpp0312368_alt"; gene_symbol "PRY_alt"; gene_id "FBgn0267489_alt"; transcript_id "FBtr0346773_alt"; gene_name "PRY_alt";
Y_scaffold1	Currated	exon	5324275	5324426	.	-	.	sequence "FBpp0312368_alt"; gene_symbol "PRY_alt"; gene_id "FBgn0267489_alt"; transcript_id "FBtr0346773_alt"; gene_name "PRY_alt";
Y_scaffold1	Currated	exon	5261428	5261641	.	-	.	sequence "FBpp0312368_alt"; gene_symbol "PRY_alt"; gene_id "FBgn0267489_alt"; transcript_id "FBtr0346773_alt"; gene_name "PRY_alt";
Y_scaffold1	Currated	exon	5260739	5261373	.	-	.	sequence "FBpp0312368_alt"; gene_symbol "PRY_alt"; gene_id "FBgn0267489_alt"; transcript_id "FBtr0346773_alt"; gene_name "PRY_alt";
Y_scaffold1	Currated	exon	5189320	5189746	.	-	.	sequence "FBpp0312368_alt"; gene_symbol "PRY_alt"; gene_id "FBgn0267489_alt"; transcript_id "FBtr0346773_alt"; gene_name "PRY_alt";
Segkk389	StringTie	transcript	3840886	3842334	1000	-	.	gene_id "MSTRG.968";transcript_id "maker-Segkk389-exonerate_est2genome-gene-13.68-mRNA-1";ref_gene_id "maker-Segkk389-exonerate_est2genome-gene-13.68";gene_name "None";
Segkk389	StringTie	exon	3840886	3841188	1000	-	.	gene_id "MSTRG.968";transcript_id "maker-Segkk389-exonerate_est2genome-gene-13.68-mRNA-1";exon_number "1";ref_gene_id "maker-Segkk389-exonerate_est2genome-gene-13.68";gene_name "None";
Segkk389	StringTie	exon	3841256	3841453	1000	-	.	gene_id "MSTRG.968";transcript_id "maker-Segkk389-exonerate_est2genome-gene-13.68-mRNA-1";exon_number "2";ref_gene_id "maker-Segkk389-exonerate_est2genome-gene-13.68";gene_name "None";
Segkk389	StringTie	exon	3841510	3841654	1000	-	.	gene_id "MSTRG.968";transcript_id "maker-Segkk389-exonerate_est2genome-gene-13.68-mRNA-1";exon_number "3";ref_gene_id "maker-Segkk389-exonerate_est2genome-gene-13.68";gene_name "None";
Segkk389	StringTie	exon	3841739	3841911	1000	-	.	gene_id "MSTRG.968";transcript_id "maker-Segkk389-exonerate_est2genome-gene-13.68-mRNA-1";exon_number "4";ref_gene_id "maker-Segkk389-exonerate_est2genome-gene-13.68";gene_name "None";
Segkk389	StringTie	exon	3841975	3842142	1000	-	.	gene_id "MSTRG.968";transcript_id "maker-Segkk389-exonerate_est2genome-gene-13.68-mRNA-1";exon_number "5";ref_gene_id "maker-Segkk389-exonerate_est2genome-gene-13.68";gene_name "None";
Segkk389	StringTie	exon	3842230	3842334	1000	-	.	gene_id "MSTRG.968";transcript_id "maker-Segkk389-exonerate_est2genome-gene-13.68-mRNA-1";exon_number "6";ref_gene_id "maker-Segkk389-exonerate_est2genome-gene-13.68";gene_name "None";

## Sheet: Dmau_gap
# The following file describes the presence of gap in the assembly of D. mauritiana
Contig	start	end
Y_scaffold1	2407173	2408173
Y_scaffold1	4690309	4691309
Y_scaffold1	5256330	5257330
Y_scaffold1	5306359	5307359
Y_scaffold1	6064568	6065568
Y_scaffold1	6254558	6255558
Y_scaffold1	6273604	6274604
Y_scaffold1	6305446	6306446
Y_scaffold1	6362381	6363381
Y_scaffold2	946369	947369
Y_scaffold3	224325	225325
Y_scaffold3	460453	461453
Y_scaffold3	828152	829152
Y_scaffold4	1223992	1224992

## Sheet: Dsim_YgenesAnnotation
Y_scaffold2	currated	gene	153257	434574	.	+	.	symbol kl-3; name kl-3; gene_id FBgn0267432;
Y_scaffold2	currated	transcript	153257	434574	.	+	.	symbol kl-3; name kl-3; gene_id FBgn0267432; transcript_id kl3_tr;
Y_scaffold2	currated	exon	153257	154338	.	+	.	symbol kl-3; name kl-3; gene_id FBgn0267432; transcript_id kl3_tr;
Y_scaffold2	currated	exon	160261	160364	.	+	.	symbol kl-3; name kl-3; gene_id FBgn0267432; transcript_id kl3_tr;
Y_scaffold2	currated	exon	160422	161763	.	+	.	symbol kl-3; name kl-3; gene_id FBgn0267432; transcript_id kl3_tr;
Y_scaffold2	currated	exon	219984	220152	.	+	.	symbol kl-3; name kl-3; gene_id FBgn0267432; transcript_id kl3_tr;
Y_scaffold2	currated	exon	220217	220622	.	+	.	symbol kl-3; name kl-3; gene_id FBgn0267432; transcript_id kl3_tr;
Y_scaffold2	currated	exon	282674	282855	.	+	.	symbol kl-3; name kl-3; gene_id FBgn0267432; transcript_id kl3_tr;
Y_scaffold2	currated	exon	282938	283454	.	+	.	symbol kl-3; name kl-3; gene_id FBgn0267432; transcript_id kl3_tr;
Y_scaffold2	currated	exon	313721	313850	.	+	.	symbol kl-3; name kl-3; gene_id FBgn0267432; transcript_id kl3_tr;
Y_scaffold2	currated	exon	313904	315247	.	+	.	symbol kl-3; name kl-3; gene_id FBgn0267432; transcript_id kl3_tr;
Y_scaffold2	currated	exon	315249	316117	.	+	.	symbol kl-3; name kl-3; gene_id FBgn0267432; transcript_id kl3_tr;
Y_scaffold2	currated	exon	316174	317558	.	+	.	symbol kl-3; name kl-3; gene_id FBgn0267432; transcript_id kl3_tr;
Y_scaffold2	currated	exon	339179	339513	.	+	.	symbol kl-3; name kl-3; gene_id FBgn0267432; transcript_id kl3_tr;
Y_scaffold2	currated	exon	367472	368280	.	+	.	symbol kl-3; name kl-3; gene_id FBgn0267432; transcript_id kl3_tr;
Y_scaffold2	currated	exon	368554	370014	.	+	.	symbol kl-3; name kl-3; gene_id FBgn0267432; transcript_id kl3_tr;
Y_scaffold2	currated	exon	431465	434340	.	+	.	symbol kl-3; name kl-3; gene_id FBgn0267432; transcript_id kl3_tr;
Y_scaffold2	currated	exon	434396	434574	.	+	.	symbol kl-3; name kl-3; gene_id FBgn0267432; transcript_id kl3_tr;
Y_scaffold4	currated	gene	725837	969716	.	-	.	symbol kl-5; name kl-5; gene_id FBgn0267433;
Y_scaffold4	currated	transcript	725837	969716	.	-	.	symbol kl-5; name kl-5; gene_id FBgn0267433; transcript_id kl5_tr;
Y_scaffold4	currated	exon	969478	969716	.	-	.	symbol kl-5; name kl-5; gene_id FBgn0267433; transcript_id kl5_tr;
Y_scaffold4	currated	exon	949713	949907	.	-	.	symbol kl-5; name kl-5; gene_id FBgn0267433; transcript_id kl5_tr;
Y_scaffold4	currated	exon	871255	874017	.	-	.	symbol kl-5; name kl-5; gene_id FBgn0267433; transcript_id kl5_tr;
Y_scaffold4	currated	exon	871037	871203	.	-	.	symbol kl-5; name kl-5; gene_id FBgn0267433; transcript_id kl5_tr;
Y_scaffold4	currated	exon	870840	870978	.	-	.	symbol kl-5; name kl-5; gene_id FBgn0267433; transcript_id kl5_tr;
Y_scaffold4	currated	exon	867592	869630	.	-	.	symbol kl-5; name kl-5; gene_id FBgn0267433; transcript_id kl5_tr;
Y_scaffold4	currated	exon	867311	867530	.	-	.	symbol kl-5; name kl-5; gene_id FBgn0267433; transcript_id kl5_tr;
Y_scaffold4	currated	exon	836143	837815	.	-	.	symbol kl-5; name kl-5; gene_id FBgn0267433; transcript_id kl5_tr;
Y_scaffold4	currated	exon	781810	784617	.	-	.	symbol kl-5; name kl-5; gene_id FBgn0267433; transcript_id kl5_tr;
Y_scaffold4	currated	exon	781312	781763	.	-	.	symbol kl-5; name kl-5; gene_id FBgn0267433; transcript_id kl5_tr;
Y_scaffold4	currated	exon	780424	781254	.	-	.	symbol kl-5; name kl-5; gene_id FBgn0267433; transcript_id kl5_tr;
Y_scaffold4	currated	exon	770156	770309	.	-	.	symbol kl-5; name kl-5; gene_id FBgn0267433; transcript_id kl5_tr;
Y_scaffold4	currated	exon	769806	770097	.	-	.	symbol kl-5; name kl-5; gene_id FBgn0267433; transcript_id kl5_tr;
Y_scaffold4	currated	exon	769642	769754	.	-	.	symbol kl-5; name kl-5; gene_id FBgn0267433; transcript_id kl5_tr;
Y_scaffold4	currated	exon	769017	769584	.	-	.	symbol kl-5; name kl-5; gene_id FBgn0267433; transcript_id kl5_tr;
Y_scaffold4	currated	exon	768699	768964	.	-	.	symbol kl-5; name kl-5; gene_id FBgn0267433; transcript_id kl5_tr;
Y_scaffold4	currated	exon	768306	768645	.	-	.	symbol kl-5; name kl-5; gene_id FBgn0267433; transcript_id kl5_tr;
Y_scaffold4	currated	exon	767989	768248	.	-	.	symbol kl-5; name kl-5; gene_id FBgn0267433; transcript_id kl5_tr;
Y_scaffold4	currated	exon	767760	767933	.	-	.	symbol kl-5; name kl-5; gene_id FBgn0267433; transcript_id kl5_tr;
Y_scaffold4	currated	exon	725919	726017	.	-	.	symbol kl-5; name kl-5; gene_id FBgn0267433; transcript_id kl5_tr;
Y_scaffold4	currated	exon	725837	725864	.	-	.	symbol kl-5; name kl-5; gene_id FBgn0267433; transcript_id kl5_tr;
Y_Contig_135	currated	gene	490392	1089786	.	-	.	symbol kl-2; name kl-2; gene_id FBgn0001313;
Y_Contig_135	currated	transcript	490392	1089786	.	-	.	symbol kl-2; name kl-2; gene_id FBgn0001313; transcript_id kl2_tr;
Y_Contig_135	currated	exon	1089705	1089786	.	-	.	symbol kl-2; name kl-2; gene_id FBgn0001313;transcript_id kl2_tr;
Y_Contig_135	currated	exon	1088979	1089647	.	-	.	symbol kl-2; name kl-2; gene_id FBgn0001313;transcript_id kl2_tr;
Y_Contig_135	currated	exon	620844	622693	.	-	.	symbol kl-2; name kl-2; gene_id FBgn0001313;transcript_id kl2_tr;
Y_Contig_135	currated	exon	579482	580163	.	-	.	symbol kl-2; name kl-2; gene_id FBgn0001313;transcript_id kl2_tr;
Y_Contig_135	currated	exon	579043	579427	.	-	.	symbol kl-2; name kl-2; gene_id FBgn0001313;transcript_id kl2_tr;
Y_Contig_135	currated	exon	577709	578152	.	-	.	symbol kl-2; name kl-2; gene_id FBgn0001313;transcript_id kl2_tr;
Y_Contig_135	currated	exon	496887	500066	.	-	.	symbol kl-2; name kl-2; gene_id FBgn0001313;transcript_id kl2_tr;
Y_Contig_135	currated	exon	492733	496814	.	-	.	symbol kl-2; name kl-2; gene_id FBgn0001313;transcript_id kl2_tr;
Y_Contig_135	currated	exon	492566	492670	.	-	.	symbol kl-2; name kl-2; gene_id FBgn0001313;transcript_id kl2_tr;
Y_Contig_135	currated	exon	491570	492512	.	-	.	symbol kl-2; name kl-2; gene_id FBgn0001313;transcript_id kl2_tr;
Y_Contig_135	currated	exon	491016	491509	.	-	.	symbol kl-2; name kl-2; gene_id FBgn0001313;transcript_id kl2_tr;
Y_Contig_135	currated	exon	490392	490953	.	-	.	symbol kl-2; name kl-2; gene_id FBgn0001313;transcript_id kl2_tr;
Y_Contig_135	currated	gene	2306733	2308242	.	-	.	symbol ARY; name ARY; gene_id FBgn0058064; transcript_id ARY_tr;
Y_Contig_135	currated	transcript	2306733	2308242	.	-	.	symbol ARY; name ARY; gene_id FBgn0058064; transcript_id ARY_tr;
Y_Contig_135	currated	exon	2307996	2308242	.	-	.	symbol ARY; name ARY; gene_id FBgn0058064; transcript_id ARY_tr;
Y_Contig_135	currated	exon	2307768	2307935	.	-	.	symbol ARY; name ARY; gene_id FBgn0058064; transcript_id ARY_tr;
Y_Contig_135	currated	exon	2307547	2307716	.	-	.	symbol ARY; name ARY; gene_id FBgn0058064; transcript_id ARY_tr;
Y_Contig_135	currated	exon	2307145	2307487	.	-	.	symbol ARY; name ARY; gene_id FBgn0058064; transcript_id ARY_tr;
Y_Contig_135	currated	exon	2306733	2307087	.	-	.	symbol ARY; name ARY; gene_id FBgn0058064; transcript_id ARY_tr;
Y_scaffold4	currated	gene	24316	194966	.	+	.	symbol PRY; name PRY; gene_id FBgn0267489;
Y_scaffold4	currated	transcript	24316	194966	.	+	.	symbol PRY; name PRY; gene_id FBgn0267489; transcript_id PRY_tr;
Y_scaffold4	currated	exon	24316	24919	.	+	.	symbol PRY; name PRY; gene_id FBgn0267489; transcript_id PRY_tr;
Y_scaffold4	currated	exon	24974	25125	.	+	.	symbol PRY; name PRY; gene_id FBgn0267489; transcript_id PRY_tr;
Y_scaffold4	currated	exon	163224	163437	.	+	.	symbol PRY; name PRY; gene_id FBgn0267489; transcript_id PRY_tr;
Y_scaffold4	currated	exon	163492	164126	.	+	.	symbol PRY; name PRY; gene_id FBgn0267489; transcript_id PRY_tr;
Y_scaffold4	currated	exon	194784	194966	.	+	.	symbol PRY; name PRY; gene_id FBgn0267489; transcript_id PRY_tr;
Y_scaffold5	currated	gene	348226	1039120	.	+	.	name WDY; symbol WDY; gene_id FBgn0267449;
Y_scaffold5	currated	transcript	348226	1039120	.	+	.	name WDY; symbol WDY; gene_id FBgn0267449; transcript_id WDY;
Y_scaffold5	currated	exon	348226	348871	.	+	.	name WDY; symbol WDY; gene_id FBgn0267449; transcript_id WDY;
Y_scaffold5	currated	exon	702230	703469	.	+	.	name WDY; symbol WDY; gene_id FBgn0267449; transcript_id WDY;
Y_scaffold5	currated	exon	893763	894217	.	+	.	name WDY; symbol WDY; gene_id FBgn0267449; transcript_id WDY;
Y_scaffold5	currated	exon	894278	894476	.	+	.	name WDY; symbol WDY; gene_id FBgn0267449; transcript_id WDY;
Y_scaffold5	currated	exon	1038020	1038220	.	+	.	name WDY; symbol WDY; gene_id FBgn0267449; transcript_id WDY;
Y_scaffold5	currated	exon	1038282	1039120	.	+	.	name WDY; symbol WDY; gene_id FBgn0267449; transcript_id WDY;
Y_scaffold1	currated	gene	487526	1735033	.	+	.	name CCY; symbol CCY; gene_id FBgn0267592;
Y_scaffold1	currated	transcript	487526	1735033	.	+	.	name CCY; symbol CCY; gene_id FBgn0267592; transcript_id CCY_tr;
Y_scaffold1	currated	exon	487526	488744	.	+	.	name CCY; symbol CCY; gene_id FBgn0267592; transcript_id CCY_tr;
Y_scaffold1	currated	exon	978444	978599	.	+	.	name CCY; symbol CCY; gene_id FBgn0267592; transcript_id CCY_tr;
Y_scaffold1	currated	exon	1731859	1734391	.	+	.	name CCY; symbol CCY; gene_id FBgn0267592; transcript_id CCY_tr;
Y_scaffold1	currated	exon	1734446	1734563	.	+	.	name CCY; symbol CCY; gene_id FBgn0267592; transcript_id CCY_tr;
Y_scaffold1	currated	exon	1734614	1735071	.	+	.	name CCY; symbol CCY; gene_id FBgn0267592; transcript_id CCY_tr;
Y_Contig_1	currated	gene	21498	464165	.	+	.	name ORY; symbol ORY; gene_id FBgn0046323; transcript_id ORY_tr;
Y_Contig_1	currated	transcript	21498	464165	.	+	.	name ORY; symbol ORY; gene_id FBgn0046323; transcript_id ORY_tr;
Y_Contig_1	currated	exon	21498	21678	.	+	.	name ORY; symbol ORY; gene_id FBgn0046323; transcript_id ORY_tr;
Y_Contig_1	currated	exon	21747	22096	.	+	.	name ORY; symbol ORY; gene_id FBgn0046323; transcript_id ORY_tr;
Y_Contig_1	currated	exon	298764	299387	.	+	.	name ORY; symbol ORY; gene_id FBgn0046323; transcript_id ORY_tr;
Y_Contig_1	currated	exon	299441	299757	.	+	.	name ORY; symbol ORY; gene_id FBgn0046323; transcript_id ORY_tr;
Y_Contig_1	currated	exon	462850	463028	.	+	.	name ORY; symbol ORY; gene_id FBgn0046323; transcript_id ORY_tr;
Y_Contig_1	currated	exon	463312	463955	.	+	.	name ORY; symbol ORY; gene_id FBgn0046323; transcript_id ORY_tr;
Y_Contig_1	currated	exon	464020	464230	.	+	.	name ORY; symbol ORY; gene_id FBgn0046323; transcript_id ORY_tr;
Y_scaffold3	currated	gene	3549	792165	.	+	.	name Ppr-Y; symbol Ppr-Y; gene_id FBgn0046697;
Y_scaffold3	currated	transcript	3549	792165	.	+	.	name Ppr-Y; symbol Ppr-Y; gene_id FBgn0046697; transcript_id Ppr-Y_tr
Y_scaffold3	currated	exon	3549	3835	.	+	.	name Ppr-Y; symbol Ppr-Y; gene_id FBgn0046697; transcript_id Ppr-Y_tr
Y_scaffold3	currated	exon	150237	150520	.	+	.	name Ppr-Y; symbol Ppr-Y; gene_id FBgn0046697; transcript_id Ppr-Y_tr
Y_scaffold3	currated	exon	423974	424152	.	+	.	name Ppr-Y; symbol Ppr-Y; gene_id FBgn0046697; transcript_id Ppr-Y_tr
Y_scaffold3	currated	exon	552067	552643	.	+	.	name Ppr-Y; symbol Ppr-Y; gene_id FBgn0046697; transcript_id Ppr-Y_tr
Y_scaffold3	currated	exon	699586	699920	.	+	.	name Ppr-Y; symbol Ppr-Y; gene_id FBgn0046697; transcript_id Ppr-Y_tr
Y_scaffold3	currated	exon	791906	792165	.	+	.	name Ppr-Y; symbol Ppr-Y; gene_id FBgn0046697; transcript_id Ppr-Y_tr
Segkk234	currated	gene	20835828	20937942	.	+	.	name FDY; symbol FDY; gene_id FBgn0265047;
Segkk234	currated	transcript	20835828	20937942	.	+	.	name FDY; symbol FDY; gene_id FBgn0265047; transcript_id FDY_tr;
Segkk234	currated	exon	20835828	20836485	.	+	.	name FDY; symbol FDY; gene_id FBgn0265047; transcript_id FDY_tr;
Segkk234	currated	exon	20836951	20937942	.	+	.	name FDY; symbol FDY; gene_id FBgn0265047; transcript_id FDY_tr;
Y_scaffold4	currated	gene	464044	465136	.	+	.	name Pp1-Y1; symbol Pp1-Y1; gene_id FBgn0261399; transcript_id Pp1-Y1_tr
Y_scaffold4	currated	transcript	464044	465136	.	+	.	name Pp1-Y1; symbol Pp1-Y1; gene_id FBgn0261399; transcript_id Pp1-Y1_tr
Y_scaffold4	currated	exon	464044	465136	.	+	.	name Pp1-Y1; symbol Pp1-Y1; gene_id FBgn0261399; transcript_id Pp1-Y1_tr
Y_scaffold4	currated	gene	220600	221887	.	+	.	name Pp1-Y2; symbol Pp1-Y2; gene_id FBgn0046698; transcript_id Pp1-Y2_tr;
Y_scaffold4	currated	transcript	220600	221887	.	+	.	name Pp1-Y2; symbol Pp1-Y2; gene_id FBgn0046698; transcript_id Pp1-Y2_tr;
Y_scaffold4	currated	exon	220600	221887	.	+	.	name Pp1-Y2; symbol Pp1-Y2; gene_id FBgn0046698; transcript_id Pp1-Y2_tr;
