# Supplementary material for: Defective splicing of Y-chromosome-linked gigantic genes contributes to hybrid male sterility in Drosophila
Source: Mol Biol Evol. 2026 Feb 16;43(3):msag045. doi: 10.1093/molbev/msag045 (PMC12965833; doi:10.1093/molbev/msag045)
Supplement: msag045_Supplementary_Data [file msag045_supplementary_data.zip › Supplementary_file_2(pvalue_stats).xlsx]

## Sheet: pvalue_barplotFig4_Fig6
	ID	symbol	intron	pvalue	probability spliced control	probability spliced hybrid		pvalue-adjusted
	FBgn0265047	FDY	1	0.0810787	0.9798563397876326	0.9824470159927188		0.102957
	FBgn0265047	FDY	2	0	0.2453405017921162	0.5643053452240732		0
	FBgn0001313	kl-2	1	0.7604261862457291	0.9758454106280195	0.9786096256684492		0.844918
	FBgn0001313	kl-2	2	5.559680431221777e-14	0.6983240223463688	0.5774922118380063		1.64731e-13
	FBgn0001313	kl-2	3	9.339791809478264e-08	0.9250559284085587	0.8486842105263159		1.96627e-07
	FBgn0001313	kl-2	4	0.000180006	0.9656690140844448	0.9306451612903225		0.00030001
	FBgn0001313	kl-2	5	3.668864337293058e-22	0.8989010989010917	0.7222672064777326		2.09649e-21
	FBgn0001313	kl-2	6	6.280001778087865e-14	0.6984402079722704	0.5486223662884926		1.73241e-13
	FBgn0001313	kl-2	7	0.3597389594568342	0.9806259314456035	0.9728353140916809		0.417089
	FBgn0001313	kl-2	8	0.9442771994609035	0.8742690058479532	0.8724137931034482		1
	FBgn0001313	kl-2	9	0.011701634664069293	0.9396984924623115	0.899489		0.0161402
	FBgn0001313	kl-2	10	0.00847759	0.9945945945945937	0.9762308998302208		0.0118984
	FBgn0001313	kl-2	11	0.000386278	0.998131	0.9356521739130435		0.000605926
	FBgn0046323	ORY	1	0.9025018629572427	0.9761215629522432	0.9754500818330606		0.975678
	FBgn0046323	ORY	2	2.1013716275951213e-16	0.6189376443418014	0.3534635879218473		7.64135e-16
	FBgn0046323	ORY	3	3.435169323300259e-15	0.8386243386243386	0.7550632911392405		1.05698e-14
	FBgn0046323	ORY	4	6.886666636175487e-19	0.6649350649350649	0.5417775412453432		3.44333e-18
	FBgn0046323	ORY	5	3.4600674326786357e-16	0.9588882455124479	0.8861760660247592		1.2035e-15
	FBgn0046323	ORY	6	3.329764638435563e-10	0.9873188405796754	0.9466424682395644		8.07216e-10
	FBgn0046323	ORY	7	5.699969745996464e-61	0.7387596899224804	0.42925659472422056		7.59996e-60
	FBgn0267432	kl-3	1	1	7.884924083390115e-12	7.884924083390133e-12		1
	FBgn0267432	kl-3	2	4.785566733126731e-24	0.9353035143769969	0.80735		3.19038e-23
	FBgn0267432	kl-3	3	5.6949606539995835e-71	0.8574291440022903	0.6853558125857676		9.11194e-70
	FBgn0267432	kl-3	4	1.5432109707690132e-17	0.938347	0.8976633491994807		6.49773e-17
	FBgn0267432	kl-3	5	1.5628987530409656e-168	0.3379682179341656	0.0631044		4.16773e-167
	FBgn0267432	kl-3	6	0.000380649	0.9735516372795969	0.9408695652173914		0.000605926
	FBgn0267432	kl-3	7	7.949365083926797e-17	0.9291208791208792	0.812052		3.17975e-16
	FBgn0267432	kl-3	8	1.7910429371047927e-11	0.9476961394769615	0.8563636363636363		4.62205e-11
	FBgn0267432	kl-3	9	0.0423303	0.9778900821225522	0.9618717504332757		0.0546198
	FBgn0267432	kl-3	10	1.2354502427678316e-16	0.9155893536118324	0.7623126338329765		4.70648e-16
	FBgn0267432	kl-3	11	4.849959620218296e-05	0.9751596877217885	0.9324009324009324		8.43471e-05
	FBgn0267432	kl-3	12	1.484169504693721e-06	0.9759807846277022	0.9196891191709846		2.82699e-06
	FBgn0267432	kl-3	13	5.911100560555496e-09	0.9472963723477069	0.8559556786703599		1.31358e-08
	FBgn0267432	kl-3	14	4.7440450417721444e-05	0.9871336669049054	0.958005		8.43386e-05
	FBgn0267432	kl-3	15	1.1003204601823791e-31	0.8327495621716288	0.5391498881431768		9.78063e-31
										PRY has two annotations, we found that "current" PRY annotation was not matching expression data. We provides value for both but in the paper we show data for PRY_alt. (alt stands for alternative).
	FBgn0267489	PRY	1	1	7.884924083390815e-12	7.884924083390677e-12		1
	FBgn0267489	PRY	2	NA	NA	NA
	FBgn0267489	PRY	3	NA	NA	NA
	FBgn0267489	PRY	4	NA	NA	NA
	FBgn0267489_alt	PRY_alt	1	0.13792981604597648	0.6896551724137931	0.543726		0.172412
	FBgn0267489_alt	PRY_alt	2	0.9985481506709548	0.9999999999417378	0.9367991845056066		1
	FBgn0267489_alt	PRY_alt	3	0.9990056462815271	0.9999999999785666	0.9647718174539632		1
	FBgn0267489_alt	PRY_alt	4	0.0158869	0.9457735247208933	0.9166315789473685		0.0211826
	FBgn0267489_alt	PRY_alt	5	2.1564325091908805e-23	0.6910994764397906	0.27482014388489207		1.32704e-22
	FBgn0267489_alt	PRY_alt	6	0.5082726899780003	0.9597989949748718	0.9519295870006771		0.580883
	FBgn0267489_alt	PRY_alt	7	1.7384029973994712e-42	0.7943925233642355	0.3935742971887551		1.7384e-41
	FBgn0267592	CCY	1	1.2982561582887113e-57	0.8375661375661375	0.6100753669178897		1.48372e-56
	FBgn0267592	CCY	2	0.8524506002183281	0.7851140456181688	0.787768		0.934192
	FBgn0267592	CCY	3	5.759961548219647e-05	0.9509071504802562	0.9809782608695653		9.80419e-05
	FBgn0267592	CCY	4	0.021593660924869213	0.5864864864864857	0.5318352059925094		0.0283196
	FBgn0267433	kl-5	1	7.478520517727016e-07	0.445	0.2477477477477486		1.45922e-06
	FBgn0267433	kl-5	2	7.210640554126595e-14	0.7924791086348988	0.6133501259445844		1.92284e-13
	FBgn0267433	kl-5	3	6.210060862539197e-07	0.9803625377643505	0.9426136363636364		1.24201e-06
	FBgn0267433	kl-5	4	1.293730204730409e-10	0.921578	0.8616600790513832		3.23433e-10
	FBgn0267433	kl-5	5	0.9797670223272208	0.8431274900398407	0.8434115523465703		1
	FBgn0267433	kl-5	6	1.255440483017533e-09	0.9611978068325546	0.9199862637362636		2.95398e-09
	FBgn0267433	kl-5	7	0.15396276613094362	0.9653035935563817	0.9721536834684525		0.189493
	FBgn0267433	kl-5	8	0.014361345604282387	0.9684972328647474	0.9553840992955381		0.019473
	FBgn0267433	kl-5	9	9.390787190491239e-19	0.9682027649767031	0.8998899889988999		4.41919e-18
	FBgn0267433	kl-5	10	7.999420768993744e-18	0.9481437831467295	0.8597896845267903		3.5553e-17
	FBgn0267433	kl-5	11	0.000273507	0.9950805008944485	0.9834353619013322		0.000446542
	FBgn0267433	kl-5	12	4.003082431764692e-06	0.9198250728853972	0.8782245827010622		7.4476e-06
	FBgn0267433	kl-5	13	5.413736630455562e-241	0.8180661577608141	0.16433121019108282		2.16549e-239
	FBgn0267433	kl-5	14	1.98347136688026e-15	0.8689759036144579	0.7267950963222416		6.34711e-15
	FBgn0267433	kl-5	15	0.31076612792173697	0.9728867623604465	0.9641350210970464		0.371064
	FBgn0267433	kl-5	16	2.4770655046200874e-07	0.9160305343507746	0.8305489260143198		5.08116e-07
	FBgn0267433	kl-5	17	4.499103946889538e-08	0.9818365287588294	0.9320175438596491		9.72779e-08
	FBgn0267433	kl-5	18	6.4146672972287345e-06	0.97769	0.9393414211438474		1.1663e-05
	FBgn0267433	kl-5	19	9.992794056269064e-22	0.5599415204678362	0.18218623482250015		5.32949e-21
	FBgn0267433	kl-5	20	NA	NA	NA
	FBgn0058064	ARY	1	0.000761567	0.967096	0.9806742538114667		0.00114954
	FBgn0058064	ARY	2	0.31593602332306214	0.9781420765027323	0.9813261592024054		0.371689
	FBgn0058064	ARY	3	2.8987335451014937e-29	0.9305790721300373	0.9784871616932685		2.31899e-28
	FBgn0058064	ARY	4	0.00484946	0.9563128003494972	0.9689361017218093		0.0069278
	FBgn0267449	WDY	1	6.465023501371598e-16	0.8058783321931144	0.6775923718712754		2.15501e-15
	FBgn0267449	WDY	2	3.0378538910609615e-25	0.8607929515418501	0.6716681376875548		2.20935e-24
	FBgn0267449	WDY	3	0.00462209	0.6998939554612936	0.7564469914040095		0.00672305
	FBgn0267449	WDY	4	7.128551309172447e-98	0.6711409395973154	0.15968289920724812		1.42571e-96
	FBgn0267449	WDY	5	0.6931384785858884	0.9568500539374322	0.9605411499436264		0.781001
	FBgn0046697	Ppr-Y	1	6.040706710652924e-14	0.5829694323144105	0.3528505392912171		1.72592e-13
	FBgn0046697	Ppr-Y	2	0.000582554	0.7743055555555357	0.6388888888888888		0.000896237
	FBgn0046697	Ppr-Y	3	2.6195325056780253e-09	0.8824662813102119	0.7328094302554027		5.9875e-09
	FBgn0046697	Ppr-Y	4	0.3003640002673049	0.8612040133779264	0.8803894297635604		0.364078
	FBgn0046697	Ppr-Y	5	0.00120664	0.3590733590733591	0.23310810810811564		0.00178761
p‑value for the supplementary data, because it uses a different reference genome (D. Simulans) and alignment, the p‑values have been adjusted separately.
	ID	symbol	intron	pvalue	probability spliced control	probability spliced hybrid		pvalue-adjusted
	gene-LOC6728830_rna-XM_016177146.3		1	0.299532	0.857143	0.918919		0.53875
	gene-LOC6728830_rna-XM_016177146.4		2	0.0665453	0.96748	0.987296		0.235468
	gene-LOC6728830_rna-XM_016177146.5		3	0.304511	0.95283	0.965217		0.53875
	gene-LOC6728830_rna-XM_016177146.6		4	0.100584	0.983607	0.972613		0.289178
	gene-LOC6728830_rna-XM_016177146.7		5	0.794266	0.985591	0.984043		0.96148
	gene-LOC6728830_rna-XM_016177146.8		6	0.919002	0.95966	0.960784		0.998739
	gene-LOC6728830_rna-XM_016177146.9		7	0.73138	0.966346	0.962396		0.96148
	gene-LOC6728830_rna-XM_016177146.10		8	0.000931867	0.300319	0.415842		0.0142886
	gene-LOC6728830_rna-XM_016177146.11		9	0.000464499	0.878109	0.944773		0.0106835
	gene-LOC6728830_rna-XM_016177146.12		10	0.758252	0.852459	0.844125		0.96148
	gene-LOC6728830_rna-XM_016177146.13		11	0.0048305	0.963391	0.986275		0.0555507
	gene-LOC6728830_rna-XM_016177146.14		12	0.444934	0.971246	0.977105		0.705757
	gene-LOC6739981_rna-XM_039296926.2		1	0.284735	0.928994	0.953975		0.53875
	gene-LOC6739981_rna-XM_039296926.3		2	0.000449803	0.569106	0.70529		0.0106835
	gene-LOC6739981_rna-XM_039296926.4		3	0.215389	0.92	0.948864		0.495395
	gene-LOC6739981_rna-XM_039296926.5		4	0.630014	0.926667	0.91358		0.934859
	gene-LOC6739981_rna-XM_039296926.6		5	0.0128629	0.974895	0.924699		0.118338
	gene-LOC6739981_rna-XM_039296926.7		6	0.122784	0.986667	0.964392		0.33224
	gene-LOC6739981_rna-XM_039296926.8		7	0.998543	0.960591	1		0.998739
	gene-LOC6739981_rna-XM_039296926.9		8	0.936992	0.973404	0.972222		0.998739
	gene-LOC6739981_rna-XM_039296926.10		9	0.0475359	0.946565	0.882784		0.221274
	gene-LOC6739981_rna-XM_039296926.11		10	0.824436	0.886792	0.89781		0.972411
	gene-LOC6739981_rna-XM_039296926.12		11	0.281422	0.914286	0.95122		0.53875
	gene-LOC6739981_rna-XM_039296926.13		12	0.042784	0.897196	0.953333		0.221274
	gene-LOC6739981_rna-XM_039296926.14		13	0.275181	0.94697	0.969072		0.53875
	gene-LOC6739981_rna-XM_039296926.15		14	0.0899542	0.964103	0.925311		0.289178
	gene-LOC6739981_rna-XM_039296926.16		15	0.421448	0.972376	0.958333		0.692379
	gene-LOC6739981_rna-XM_039296926.17		16	0.540682	0.95858	0.94586		0.829045
	gene-LOC6739981_rna-XM_039296926.18		17	0.998525	0.935	1		0.998739
	gene-LOC6739981_rna-XM_039296926.19		18	0.868694	0.992063	0.990291		0.974632
	gene-LOC6739981_rna-XM_039296926.20		19	0.0332025	0.930481	0.971787		0.218188
	gene-LOC6739981_rna-XM_039296926.21		20	0.66818	0.994413	0.990854		0.960508
	gene-LOC6739981_rna-XM_039296926.22		21	0.0557263	0.961905	0.988024		0.221274
	gene-LOC6739981_rna-XM_039296926.23		22	0.0994934	0.893281	0.929742		0.289178
	gene-LOC6739981_rna-XM_039296926.24		23	0.138476	0.913295	0.870159		0.353884
	gene-LOC6739981_rna-XM_039296926.25		24	0.169364	0.971223	0.939163		0.410039
	gene-LOC6739981_rna-XM_039296926.26		25	0.334604	0.989474	0.977778		0.570066
	gene-LOC6739981_rna-XM_039296926.27		26	0.0577236	0.964467	0.9875		0.221274
	gene-LOC6739981_rna-XM_039296926.28		27	0.0328394	0.96861	0.994236		0.218188
	gene-LOC6739981_rna-XM_039296926.29		28	0.784869	0.957944	0.952586		0.96148
	gene-LOC6733232_rna-XM_016167523.3		1	0.0512769	0.402299	0.509677		0.221274
	gene-LOC6733232_rna-XM_016167523.4		2	0.727443	0.964789	0.969388		0.96148
	gene-LOC6733232_rna-XM_016167523.5		3	0.292859	0.981413	0.989757		0.53875
	gene-LOC6733232_rna-XM_016167523.6		4	0.768626	0.983673	0.986301		0.96148
	gene-LOC6733232_rna-XM_016167523.7		5	0.863892	0.960474	0.957912		0.974632
	gene-LOC6733232_rna-XM_016167523.8		6	0.998739	1	0.992867		0.998739

## Sheet: pvalue_Fig7
										Splicing Defect (100 * (1- splicing efficiency)
					Y	pvalue	pvalue-adjusted	N	std D. mauritiana	Mean D. mauritiana	Median D. mauritiana	std D. mauritiana x D. Simulans	Mean D. mauritiana x D. Simulans	Median D. mauritiana x D. Simulans
					54<	0.029541	0.068929	14	18.4681	12.5523	5.30347	10.9223	13.1817	10.5006
	Speaman Correlation				54-148	0.00351083	0.0122879	29	5.01319	4.6155	3.04609	5.2954	6.37975	3.7901
	species	statistics	p-value		148-403	0.5	0.7	2	0.0842928	5.64775	5.64775	0.478135	14.1306	14.1306
	D. mauritiana	0.495136	6.30175e-06		403-1096	1	1	1	0	2.62392	2.62392	0	2.47734	2.47734
	D. mauritiana x D. Simulans	0.549311	3.33447e-07		1096-2980	1	1	1	0	12.4079	12.4079	0	37.8657	37.8657
					2980-8103			0	nan	nan	nan	nan	nan	nan
					8103-22026	0.25	0.4375	3	2.57665	7.14338	8.05893	6.49111	14.9586	17.5422
					22026>	5.96046e-08	4.17233e-07	25	16.4915	22.1113	17.898	22.9768	41.6642	36.4254
					X	pvalue	pvalue-adjusted		std D. simulans	Mean D. simulans	Median D. simulans	std D. mauritiana x D. Simulans	Mean D. mauritiana x D. Simulans	Median D. mauritiana x D. Simulans
	Speaman Correlation				54<	0.00134648	0.00153883	134	7.86923	4.86802	2.92605	9.32375	5.78821	3.09962
	species	statistics	p-value		54-148	7.71371e-26	6.17097e-25	2708	5.95934	3.92364	2.67799	6.38404	4.48165	3.04836
	D. simulans	0.464142	7.56505e-229		148-403	1.26406e-07	1.68541e-07	495	12.7529	10.2589	5.75178	13.645	11.3955	6.38224
	D. mauritiana x D. Simulans	0.500707	7.69082e-272		403-1096	4.95378e-22	1.98151e-21	373	13.4862	12.2176	7.55161	15.6282	15.093	9.81176
					1096-2980	1.19267e-16	3.18045e-16	282	13.2361	14.0726	9.7103	14.9139	17.0499	12.4627
					2980-8103	4.29859e-09	8.59717e-09	186	12.5918	14.5572	11.5752	14.7938	17.9028	13.4895
					8103-22026	5.44925e-08	8.7188e-08	100	12.6728	15.3545	11.7451	14.5606	19.4767	14.9686
					22026>	0.101096	0.101096	24	13.4338	17.4784	14.0258	15.9152	20.045	15.2036
	fo the hybrids considered only reads mapping with better or equal score to D. simulans				Autosome D Simulans	pvalue	pvalue-adjusted
					54<	2.04712e-26	4.09424e-26	1537	8.54542	5.13517	2.90909	7.93445	4.49814	2.39297
					54-148	2.89633e-282	2.31707e-281	14701	7.08055	4.38023	2.70902	6.63796	3.76279	2.22048
	Speaman Correlation				148-403	6.4174e-52	2.56696e-51	2378	14.6494	11.7012	6.39743	14.0907	10.5462	5.34774
	species	statistics	p-value		403-1096	8.68697e-34	2.31653e-33	1871	16.9649	16.0484	9.76292	16.1509	14.4984	8.44665
	D. simulans	0.472021	0		1096-2980	9.65672e-18	1.54507e-17	1302	16.213	16.7532	11.1428	15.8179	15.5251	10.0703
	D. mauritiana x D. Simulans	0.466432	0		2980-8103	2.07764e-17	2.77019e-17	916	16.2749	16.9717	11.5995	15.5243	15.4186	10.1174
					8103-22026	5.71551e-13	6.53201e-13	496	14.4791	18.6733	14.8995	14.6875	16.9054	12.615
					22026>	1.3174e-06	1.3174e-06	162	16.4742	20.651	15.4318	15.4101	18.288	13.9703
