# Supplementary material for: Defective splicing of Y-chromosome-linked gigantic genes contributes to hybrid male sterility in Drosophila
Source: Mol Biol Evol. 2026 Feb 16;43(3):msag045. doi: 10.1093/molbev/msag045 (PMC12965833; doi:10.1093/molbev/msag045)
Supplement: msag045_Supplementary_Data [file msag045_supplementary_data.zip › supplementary_file_4(Omni).xlsx]

## Sheet: mau_YomniSplice
contig	gene_name	transcript_name	exon_number	ambiguous	strand	pos	next	exon_type	spliced	unspliced	clipped	exon_intron	exon_other	skipped	wrong_strand	e_isoform
Segkk389	FBgn0267490	FBtr0346739	exon_1	FALSE	-	20250184	.	Acceptor	0	1790	10	0	0	17	1309	0
Segkk389	FBgn0267490	FBtr0346739	exon_1	FALSE	-	20249752	20249688	Donnor	136073	3395	11	0	6	8	1272	0
Segkk389	FBgn0267490	FBtr0346739	exon_2	FALSE	-	20249688	20249752	Acceptor	136073	902	14	0	0	7	1271	0
Segkk389	FBgn0267490	FBtr0346739	exon_2	FALSE	-	20249034	.	Donnor	0	2999	66	0	0	9	1268	0
Segkk389	MSTRG.968	maker-Segkk389-exonerate_est2genome-gene-13.68-mRNA-1	exon_1	FALSE	-	3842334	.	Acceptor	0	2	0	0	0	7	19	0
Segkk389	MSTRG.968	maker-Segkk389-exonerate_est2genome-gene-13.68-mRNA-1	exon_1	FALSE	-	3842229	3842142	Donnor	2123	12	12	0	0	7	19	0
Segkk389	MSTRG.968	maker-Segkk389-exonerate_est2genome-gene-13.68-mRNA-1	exon_2	FALSE	-	3842142	3842229	Acceptor	2123	74	0	0	0	7	18	0
Segkk389	MSTRG.968	maker-Segkk389-exonerate_est2genome-gene-13.68-mRNA-1	exon_2	FALSE	-	3841974	3841911	Donnor	4290	17	20	0	0	7	29	0
Segkk389	MSTRG.968	maker-Segkk389-exonerate_est2genome-gene-13.68-mRNA-1	exon_3	FALSE	-	3841911	3841974	Acceptor	4290	57	1	0	0	7	33	0
Segkk389	MSTRG.968	maker-Segkk389-exonerate_est2genome-gene-13.68-mRNA-1	exon_3	FALSE	-	3841738	3841654	Donnor	4799	42	12	3	0	7	29	0
Segkk389	MSTRG.968	maker-Segkk389-exonerate_est2genome-gene-13.68-mRNA-1	exon_4	FALSE	-	3841654	3841738	Acceptor	4799	86	1	0	0	7	21	0
Segkk389	MSTRG.968	maker-Segkk389-exonerate_est2genome-gene-13.68-mRNA-1	exon_4	FALSE	-	3841509	3841453	Donnor	5037	4	11	0	0	7	19	0
Segkk389	MSTRG.968	maker-Segkk389-exonerate_est2genome-gene-13.68-mRNA-1	exon_5	FALSE	-	3841453	3841509	Acceptor	5037	67	0	0	0	7	20	0
Segkk389	MSTRG.968	maker-Segkk389-exonerate_est2genome-gene-13.68-mRNA-1	exon_5	FALSE	-	3841255	3841188	Donnor	4309	13	4	0	0	7	19	0
Segkk389	MSTRG.968	maker-Segkk389-exonerate_est2genome-gene-13.68-mRNA-1	exon_6	FALSE	-	3841188	3841255	Acceptor	4309	59	0	0	0	7	19	0
Segkk389	MSTRG.968	maker-Segkk389-exonerate_est2genome-gene-13.68-mRNA-1	exon_6	FALSE	-	3840885	.	Donnor	0	9	0	0	0	7	29	0
Segkk392	FBgn0265047	FBtr0473381	exon_1	FALSE	+	20594456	.	Acceptor	0	562	0	0	0	681	50	0
Segkk392	FBgn0265047	FBtr0473381	exon_1	FALSE	+	20595060	20595528	Donnor	12549	237	0	21	0	8	40	0
Segkk392	FBgn0265047	FBtr0473381	exon_2	FALSE	+	20595528	20595060	Acceptor	12549	137	0	3	0	8	39	0
Segkk392	FBgn0265047	FBtr0473381	exon_2	FALSE	+	20596032	20596065	Donnor	3137	8578	0	0	18	8	39	0
Segkk392	FBgn0265047	FBtr0473381	exon_3	FALSE	+	20596065	20596032	Acceptor	3137	8659	0	0	0	13	39	0
Segkk392	FBgn0265047	FBtr0473381	exon_3	FALSE	+	20596510	.	Donnor	0	646	0	0	0	12	41	0
Y_Contig136	FBgn0046698	FBtr0346673	exon_1	FALSE	-	61474	.	Acceptor	0	2	0	0	0	0	0	0
Y_Contig136	FBgn0046698	FBtr0346673	exon_1	FALSE	-	60264	.	Donnor	0	7	2	0	0	0	0	0
Y_scaffold1	FBgn0001313	FBtr0346722	exon_1	FALSE	+	1910856	.	Acceptor	0	22	0	0	0	10	9	0
Y_scaffold1	FBgn0001313	FBtr0346722	exon_1	FALSE	+	1910965	1911022	Donnor	378	10	0	0	0	10	9	0
Y_scaffold1	FBgn0001313	FBtr0346722	exon_2	FALSE	+	1911022	1910965	Acceptor	378	50	4	0	0	10	9	0
Y_scaffold1	FBgn0001313	FBtr0346722	exon_2	FALSE	+	1911691	2332206	Donnor	917	213	14	121	74	9	8	0
Y_scaffold1	FBgn0001313	FBtr0346722	exon_3	FALSE	+	2332206	1911691	Acceptor	917	72	26	13	0	9	8	0
Y_scaffold1	FBgn0001313	FBtr0346722	exon_3	FALSE	+	2334056	2354940	Donnor	829	54	8	0	5	9	16	0
Y_scaffold1	FBgn0001313	FBtr0346722	exon_4	FALSE	+	2354940	2334056	Acceptor	829	18	59	6	53	7	8	0
Y_scaffold1	FBgn0001313	FBtr0346722	exon_4	FALSE	+	2355622	2355676	Donnor	1098	21	0	0	17	14	8	0
Y_scaffold1	FBgn0001313	FBtr0346722	exon_5	FALSE	+	2355676	2355622	Acceptor	1098	41	0	0	0	17	8	0
Y_scaffold1	FBgn0001313	FBtr0346722	exon_5	FALSE	+	2356061	2357875	Donnor	757	65	13	1	4	7	8	0
Y_scaffold1	FBgn0001313	FBtr0346722	exon_6	FALSE	+	2357875	2356061	Acceptor	757	92	2	0	28	8	8	0
Y_scaffold1	FBgn0001313	FBtr0346722	exon_6	FALSE	+	2358319	2790802	Donnor	743	297	51	11	0	8	8	0
Y_scaffold1	FBgn0001313	FBtr0346722	exon_7	FALSE	+	2790802	2358319	Acceptor	743	12	3	0	4	8	4	0
Y_scaffold1	FBgn0001313	FBtr0346722	exon_7	FALSE	+	2793982	2794047	Donnor	622	12	2	0	0	11	4	0
Y_scaffold1	FBgn0001313	FBtr0346722	exon_8	FALSE	+	2794047	2793982	Acceptor	622	20	4	0	0	8	4	0
Y_scaffold1	FBgn0001313	FBtr0346722	exon_8	FALSE	+	2798129	2798191	Donnor	282	59	0	0	0	11	4	0
Y_scaffold1	FBgn0001313	FBtr0346722	exon_9	FALSE	+	2798191	2798129	Acceptor	282	51	0	0	0	11	4	0
Y_scaffold1	FBgn0001313	FBtr0346722	exon_9	FALSE	+	2798296	2798349	Donnor	530	34	0	0	0	8	4	0
Y_scaffold1	FBgn0001313	FBtr0346722	exon_10	FALSE	+	2798349	2798296	Acceptor	530	91	0	0	0	8	4	0
Y_scaffold1	FBgn0001313	FBtr0346722	exon_10	FALSE	+	2799292	2799352	Donnor	686	6	3	0	0	8	4	0
Y_scaffold1	FBgn0001313	FBtr0346722	exon_11	FALSE	+	2799352	2799292	Acceptor	686	37	0	0	0	8	4	0
Y_scaffold1	FBgn0001313	FBtr0346722	exon_11	FALSE	+	2799846	2799908	Donnor	504	2	1	0	0	8	4	0
Y_scaffold1	FBgn0001313	FBtr0346722	exon_12	FALSE	+	2799908	2799846	Acceptor	504	22	0	0	0	8	4	0
Y_scaffold1	FBgn0001313	FBtr0346722	exon_12	FALSE	+	2800469	.	Donnor	0	42	0	0	0	8	4	0
Y_scaffold1	FBgn0046323	FBtr0346720	exon_1	FALSE	+	169249	.	Acceptor	0	65	0	0	0	39	8	0
Y_scaffold1	FBgn0046323	FBtr0346720	exon_1	FALSE	+	169481	169549	Donnor	1303	47	0	0	0	10	8	0
Y_scaffold1	FBgn0046323	FBtr0346720	exon_2	FALSE	+	169549	169481	Acceptor	1303	48	0	0	0	10	8	0
Y_scaffold1	FBgn0046323	FBtr0346720	exon_2	FALSE	+	169899	510568	Donnor	255	111	7	25	15	10	8	0
Y_scaffold1	FBgn0046323	FBtr0346720	exon_3	FALSE	+	510568	169899	Acceptor	255	951	6	17	0	10	33	0
Y_scaffold1	FBgn0046323	FBtr0346720	exon_3	FALSE	+	511192	511245	Donnor	1829	364	8	0	0	10	28	0
Y_scaffold1	FBgn0046323	FBtr0346720	exon_4	FALSE	+	511245	511192	Acceptor	1829	390	1	0	3	10	29	0
Y_scaffold1	FBgn0046323	FBtr0346720	exon_4	FALSE	+	511562	694017	Donnor	1235	610	36	0	2	10	33	0
Y_scaffold1	FBgn0046323	FBtr0346720	exon_5	FALSE	+	694017	511562	Acceptor	1235	78	11	8	20	11	19	0
Y_scaffold1	FBgn0046323	FBtr0346720	exon_5	FALSE	+	694196	694479	Donnor	1584	70	6	0	0	11	19	0
Y_scaffold1	FBgn0046323	FBtr0346720	exon_6	FALSE	+	694479	694196	Acceptor	1584	47	26	31	2	9	19	0
Y_scaffold1	FBgn0046323	FBtr0346720	exon_6	FALSE	+	695123	695187	Donnor	1520	14	6	0	1	11	19	0
Y_scaffold1	FBgn0046323	FBtr0346720	exon_7	FALSE	+	695187	695123	Acceptor	1520	18	12	0	2	10	19	0
Y_scaffold1	FBgn0046323	FBtr0346720	exon_7	FALSE	+	695326	1040381	Donnor	934	202	60	46	1	9	19	0
Y_scaffold1	FBgn0046323	FBtr0346720	exon_8	FALSE	+	1040381	695326	Acceptor	934	64	0	17	1	9	12	0
Y_scaffold1	FBgn0046323	FBtr0346720	exon_8	FALSE	+	1040775	.	Donnor	0	74	0	0	0	9	12	0
Y_scaffold1	FBgn0046698_2	FBtr0346673_2	exon_1	FALSE	-	5144335	.	Acceptor	0	19	0	0	0	12	48	0
Y_scaffold1	FBgn0046698_2	FBtr0346673_2	exon_1	FALSE	-	5143083	.	Donnor	0	0	0	0	0	12	23	0
Y_scaffold1	FBgn0267432	FBtr0346771	exon_1	FALSE	+	5910519	.	Acceptor	0	0	0	0	0	10	188	0
Y_scaffold1	FBgn0267432	FBtr0346771	exon_1	FALSE	+	5911634	5913232	Donnor	0	29	0	0	0	9	188	0
Y_scaffold1	FBgn0267432	FBtr0346771	exon_2	FALSE	+	5913232	5911634	Acceptor	0	136	6	15	5	9	188	0
Y_scaffold1	FBgn0267432	FBtr0346771	exon_2	FALSE	+	5913336	5913393	Donnor	1198	69	12	0	0	9	188	0
Y_scaffold1	FBgn0267432	FBtr0346771	exon_3	FALSE	+	5913393	5913336	Acceptor	1198	133	0	0	0	9	188	0
Y_scaffold1	FBgn0267432	FBtr0346771	exon_3	FALSE	+	5914735	5970308	Donnor	2827	471	46	13	15	9	188	0
Y_scaffold1	FBgn0267432	FBtr0346771	exon_4	FALSE	+	5970308	5914735	Acceptor	2827	803	8	0	1	7	188	0
Y_scaffold1	FBgn0267432	FBtr0346771	exon_4	FALSE	+	5970477	5970541	Donnor	4843	347	13	0	0	6	188	0
Y_scaffold1	FBgn0267432	FBtr0346771	exon_5	FALSE	+	5970541	5970477	Acceptor	4843	946	0	0	0	7	188	0
Y_scaffold1	FBgn0267432	FBtr0346771	exon_5	FALSE	+	5970947	6178730	Donnor	1081	1869	430	34	0	7	188	0
Y_scaffold1	FBgn0267432	FBtr0346771	exon_6	FALSE	+	6178730	5970947	Acceptor	1081	103	8	19	0	14	2	0
Y_scaffold1	FBgn0267432	FBtr0346771	exon_6	FALSE	+	6178942	6178994	Donnor	1559	36	0	0	6	10	2	0
Y_scaffold1	FBgn0267432	FBtr0346771	exon_7	FALSE	+	6178994	6178942	Acceptor	1559	52	0	0	5	16	2	0
Y_scaffold1	FBgn0267432	FBtr0346771	exon_7	FALSE	+	6179511	6203119	Donnor	1691	126	3	0	0	14	2	0
Y_scaffold1	FBgn0267432	FBtr0346771	exon_8	FALSE	+	6203119	6179511	Acceptor	1691	8	5	0	0	13	2	0
Y_scaffold1	FBgn0267432	FBtr0346771	exon_8	FALSE	+	6203249	6203302	Donnor	1522	84	0	0	0	9	2	0
Y_scaffold1	FBgn0267432	FBtr0346771	exon_9	FALSE	+	6203302	6203249	Acceptor	1522	64	4	0	0	9	2	0
Y_scaffold1	FBgn0267432	FBtr0346771	exon_9	FALSE	+	6205515	6205572	Donnor	1548	21	6	0	7	9	2	0
Y_scaffold1	FBgn0267432	FBtr0346771	exon_10	FALSE	+	6205572	6205515	Acceptor	1548	20	9	0	0	11	2	0
Y_scaffold1	FBgn0267432	FBtr0346771	exon_10	FALSE	+	6206957	6270718	Donnor	1204	82	0	12	17	13	2	0
Y_scaffold1	FBgn0267432	FBtr0346771	exon_11	FALSE	+	6270718	6206957	Acceptor	1204	21	3	1	0	26	11	0
Y_scaffold1	FBgn0267432	FBtr0346771	exon_11	FALSE	+	6271053	6298911	Donnor	1374	31	3	0	1	26	9	0
Y_scaffold1	FBgn0267432	FBtr0346771	exon_12	FALSE	+	6298911	6271053	Acceptor	1374	33	3	4	17	19	10	0
Y_scaffold1	FBgn0267432	FBtr0346771	exon_12	FALSE	+	6299720	6299993	Donnor	1219	30	0	0	0	19	10	0
Y_scaffold1	FBgn0267432	FBtr0346771	exon_13	FALSE	+	6299993	6299720	Acceptor	1219	43	0	0	0	19	10	0
Y_scaffold1	FBgn0267432	FBtr0346771	exon_13	FALSE	+	6301454	6343116	Donnor	1384	77	0	0	0	19	10	0
Y_scaffold1	FBgn0267432	FBtr0346771	exon_14	FALSE	+	6343116	6301454	Acceptor	1384	107	2	0	1	19	9	0
Y_scaffold1	FBgn0267432	FBtr0346771	exon_14	FALSE	+	6345992	6346047	Donnor	1389	2	6	1	6	19	8	0
Y_scaffold1	FBgn0267432	FBtr0346771	exon_15	FALSE	+	6346047	6345992	Acceptor	1389	14	0	0	0	13	8	0
Y_scaffold1	FBgn0267432	FBtr0346771	exon_15	FALSE	+	6346226	6486976	Donnor	951	175	14	0	6	19	8	0
Y_scaffold1	FBgn0267432	FBtr0346771	exon_16	FALSE	+	6486976	6346226	Acceptor	951	21	0	0	0	8	2	0
Y_scaffold1	FBgn0267432	FBtr0346771	exon_16	FALSE	+	6487645	.	Donnor	0	29	0	0	0	8	2	0
Y_scaffold1	FBgn0267489	FBtr0346773	exon_1	FALSE	-	5325084	.	Acceptor	0	47	0	0	0	58	3	0
Y_scaffold1	FBgn0267489	FBtr0346773	exon_1	FALSE	-	5324472	5261392	Donnor	0	27	0	0	0	571	3	0
Y_scaffold1	FBgn0267489	FBtr0346773	exon_2	FALSE	-	5261392	5324472	Acceptor	0	12	0	0	0	407	8	0
Y_scaffold1	FBgn0267489	FBtr0346773	exon_2	FALSE	-	5260735	5189746	Donnor	0	4	2	0	0	19	4	0
Y_scaffold1	FBgn0267489	FBtr0346773	exon_3	FALSE	-	5189746	5260735	Acceptor	0	42	2	0	426	51	22	0
Y_scaffold1	FBgn0267489	FBtr0346773	exon_3	FALSE	-	5189146	5189143	Donnor	0	22	0	0	0	51	23	0
Y_scaffold1	FBgn0267489	FBtr0346773	exon_4	FALSE	-	5189143	5189146	Acceptor	0	22	0	0	0	51	23	0
Y_scaffold1	FBgn0267489	FBtr0346773	exon_4	FALSE	-	5188108	5183012	Donnor	0	29	0	0	0	51	31	0
Y_scaffold1	FBgn0267489	FBtr0346773	exon_5	FALSE	-	5183012	5188108	Acceptor	0	5	1	0	0	51	26	0
Y_scaffold1	FBgn0267489	FBtr0346773	exon_5	FALSE	-	5182187	.	Donnor	0	17	0	0	0	51	14	0
Y_scaffold1	FBgn0267489_alt	FBtr0346773_alt	exon_1	FALSE	-	5334402	.	Acceptor	0	14	0	0	0	8	3	0
Y_scaffold1	FBgn0267489_alt	FBtr0346773_alt	exon_1	FALSE	-	5334257	5334202	Donnor	20	9	0	0	0	6	3	0
Y_scaffold1	FBgn0267489_alt	FBtr0346773_alt	exon_2	FALSE	-	5334202	5334257	Acceptor	20	4	0	0	0	6	3	0
Y_scaffold1	FBgn0267489_alt	FBtr0346773_alt	exon_2	FALSE	-	5333951	5333897	Donnor	34	0	0	0	0	6	3	0
Y_scaffold1	FBgn0267489_alt	FBtr0346773_alt	exon_3	FALSE	-	5333897	5333951	Acceptor	34	5	0	0	0	6	3	0
Y_scaffold1	FBgn0267489_alt	FBtr0346773_alt	exon_3	FALSE	-	5333745	5324903	Donnor	58	0	0	0	0	5	3	0
Y_scaffold1	FBgn0267489_alt	FBtr0346773_alt	exon_4	TRUE	-	5324903	5333745	Acceptor	58	238	0	8	0	5	6	0
Y_scaffold1	FBgn0267489_alt	FBtr0346773_alt	exon_4	TRUE	-	5324480	5324426	Donnor	571	30	5	0	0	6	3	0
Y_scaffold1	FBgn0267489_alt	FBtr0346773_alt	exon_5	FALSE	-	5324426	5324480	Acceptor	571	28	0	0	0	6	3	0
Y_scaffold1	FBgn0267489_alt	FBtr0346773_alt	exon_5	FALSE	-	5324274	5261641	Donnor	126	5	2	27	21	6	3	0
Y_scaffold1	FBgn0267489_alt	FBtr0346773_alt	exon_6	FALSE	-	5261641	5324274	Acceptor	126	39	0	26	0	21	9	0
Y_scaffold1	FBgn0267489_alt	FBtr0346773_alt	exon_6	FALSE	-	5261427	5261373	Donnor	407	22	0	0	3	21	7	0
Y_scaffold1	FBgn0267489_alt	FBtr0346773_alt	exon_7	TRUE	-	5261373	5261427	Acceptor	407	14	0	0	0	18	8	0
Y_scaffold1	FBgn0267489_alt	FBtr0346773_alt	exon_7	TRUE	-	5260738	5189746	Donnor	405	23	22	9	57	21	4	0
Y_scaffold1	FBgn0267489_alt	FBtr0346773_alt	exon_8	FALSE	-	5189746	5260738	Acceptor	405	42	2	0	21	51	22	0
Y_scaffold1	FBgn0267489_alt	FBtr0346773_alt	exon_8	TRUE	-	5189319	.	Donnor	0	31	0	0	0	51	21	0
Y_scaffold1	FBgn0267592	FBtr0347413	exon_1	FALSE	+	3415530	.	Acceptor	0	64	0	0	0	8	1382	0
Y_scaffold1	FBgn0267592	FBtr0347413	exon_1	FALSE	+	3416747	3967696	Donnor	1197	215	12	85	0	8	1388	0
Y_scaffold1	FBgn0267592	FBtr0347413	exon_2	FALSE	+	3967696	3416747	Acceptor	1197	19	4	8	3	10	17	0
Y_scaffold1	FBgn0267592	FBtr0347413	exon_2	FALSE	+	3967852	4674661	Donnor	4	210	408	128	0	10	17	0
Y_scaffold1	FBgn0267592	FBtr0347413	exon_3	FALSE	+	4674661	3967852	Acceptor	4	421	87	6	0	8	9	0
Y_scaffold1	FBgn0267592	FBtr0347413	exon_3	FALSE	+	4677194	4677248	Donnor	826	24	1	0	32	8	9	0
Y_scaffold1	FBgn0267592	FBtr0347413	exon_4	FALSE	+	4677248	4677194	Acceptor	826	65	0	0	0	10	9	0
Y_scaffold1	FBgn0267592	FBtr0347413	exon_4	FALSE	+	4677366	4677416	Donnor	419	112	91	0	59	14	9	0
Y_scaffold1	FBgn0267592	FBtr0347413	exon_5	FALSE	+	4677416	4677366	Acceptor	419	101	0	0	5	47	9	0
Y_scaffold1	FBgn0267592	FBtr0347413	exon_5	FALSE	+	4677747	.	Donnor	0	36	0	0	0	47	9	0
Y_scaffold2	FBgn0261399	FBtr0346674	exon_1	FALSE	-	515359	.	Acceptor	0	0	0	0	0	16	13	0
Y_scaffold2	FBgn0261399	FBtr0346674	exon_1	FALSE	-	514180	.	Donnor	0	39	0	0	0	16	19	0
Y_scaffold2	FBgn0267433	FBtr0346772	exon_1	FALSE	+	883060	.	Acceptor	0	137	0	0	0	14	13	0
Y_scaffold2	FBgn0267433	FBtr0346772	exon_1	FALSE	+	883160	883214	Donnor	343	111	0	0	0	14	16	0
Y_scaffold2	FBgn0267433	FBtr0346772	exon_2	FALSE	+	883214	883160	Acceptor	343	120	0	0	293	9	16	0
Y_scaffold2	FBgn0267433	FBtr0346772	exon_2	FALSE	+	883313	929327	Donnor	973	125	0	18	6	9	10	0
Y_scaffold2	FBgn0267433	FBtr0346772	exon_3	FALSE	+	929327	883313	Acceptor	973	76	10	118	5	13	10	0
Y_scaffold2	FBgn0267433	FBtr0346772	exon_3	FALSE	+	929501	929556	Donnor	1414	25	0	0	0	13	8	0
Y_scaffold2	FBgn0267433	FBtr0346772	exon_4	FALSE	+	929556	929501	Acceptor	1414	42	1	0	0	13	8	0
Y_scaffold2	FBgn0267433	FBtr0346772	exon_4	FALSE	+	929816	929873	Donnor	1891	134	1	0	28	15	17	0
Y_scaffold2	FBgn0267433	FBtr0346772	exon_5	FALSE	+	929873	929816	Acceptor	1891	119	0	0	0	22	17	0
Y_scaffold2	FBgn0267433	FBtr0346772	exon_5	FALSE	+	930213	930266	Donnor	1692	188	7	0	121	11	11	0
Y_scaffold2	FBgn0267433	FBtr0346772	exon_6	FALSE	+	930266	930213	Acceptor	1692	77	17	0	0	33	11	0
Y_scaffold2	FBgn0267433	FBtr0346772	exon_6	FALSE	+	930532	930585	Donnor	2280	89	3	0	0	10	10	0
Y_scaffold2	FBgn0267433	FBtr0346772	exon_7	FALSE	+	930585	930532	Acceptor	2280	89	4	0	0	10	11	0
Y_scaffold2	FBgn0267433	FBtr0346772	exon_7	FALSE	+	931153	931210	Donnor	2337	74	0	0	10	14	14	0
Y_scaffold2	FBgn0267433	FBtr0346772	exon_8	FALSE	+	931210	931153	Acceptor	2337	65	2	0	0	16	8	0
Y_scaffold2	FBgn0267433	FBtr0346772	exon_8	FALSE	+	931323	931374	Donnor	2275	71	1	0	2	14	10	0
Y_scaffold2	FBgn0267433	FBtr0346772	exon_9	FALSE	+	931374	931323	Acceptor	2275	64	3	0	0	6	10	0
Y_scaffold2	FBgn0267433	FBtr0346772	exon_9	FALSE	+	931666	931724	Donnor	2149	64	1	0	2	13	10	0
Y_scaffold2	FBgn0267433	FBtr0346772	exon_10	FALSE	+	931724	931666	Acceptor	2149	128	1	0	0	15	10	0
Y_scaffold2	FBgn0267433	FBtr0346772	exon_10	FALSE	+	931878	941860	Donnor	1780	87	1	2	0	13	10	0
Y_scaffold2	FBgn0267433	FBtr0346772	exon_11	FALSE	+	941860	931878	Acceptor	1780	95	2	7	6	9	19	0
Y_scaffold2	FBgn0267433	FBtr0346772	exon_11	FALSE	+	942691	942748	Donnor	2225	4	7	0	0	11	12	0
Y_scaffold2	FBgn0267433	FBtr0346772	exon_12	FALSE	+	942748	942691	Acceptor	2225	19	0	0	0	11	10	0
Y_scaffold2	FBgn0267433	FBtr0346772	exon_12	FALSE	+	943200	943246	Donnor	1893	149	1	0	14	13	12	0
Y_scaffold2	FBgn0267433	FBtr0346772	exon_13	FALSE	+	943246	943200	Acceptor	1893	181	0	0	0	15	8	0
Y_scaffold2	FBgn0267433	FBtr0346772	exon_13	FALSE	+	946054	981780	Donnor	1286	277	8	0	1	13	16	0
Y_scaffold2	FBgn0267433	FBtr0346772	exon_14	FALSE	+	981780	946054	Acceptor	1286	23	15	0	17	8	4	0
Y_scaffold2	FBgn0267433	FBtr0346772	exon_14	FALSE	+	983453	1189707	Donnor	1729	139	31	72	19	9	4	0
Y_scaffold2	FBgn0267433	FBtr0346772	exon_15	FALSE	+	1189707	983453	Acceptor	1729	238	41	4	0	17	9	0
Y_scaffold2	FBgn0267433	FBtr0346772	exon_15	FALSE	+	1189927	1189989	Donnor	1757	90	0	0	0	17	9	0
Y_scaffold2	FBgn0267433	FBtr0346772	exon_16	FALSE	+	1189989	1189927	Acceptor	1757	50	2	0	2	17	9	0
Y_scaffold2	FBgn0267433	FBtr0346772	exon_16	FALSE	+	1192028	1212326	Donnor	1557	32	111	3	10	17	9	0
Y_scaffold2	FBgn0267433	FBtr0346772	exon_17	FALSE	+	1212326	1192028	Acceptor	1557	138	200	2	22	15	7	0
Y_scaffold2	FBgn0267433	FBtr0346772	exon_17	FALSE	+	1212465	1212523	Donnor	1857	22	16	0	0	12	7	0
Y_scaffold2	FBgn0267433	FBtr0346772	exon_18	FALSE	+	1212523	1212465	Acceptor	1857	14	6	0	0	12	7	0
Y_scaffold2	FBgn0267433	FBtr0346772	exon_18	FALSE	+	1212690	1212742	Donnor	1839	14	5	0	27	12	7	0
Y_scaffold2	FBgn0267433	FBtr0346772	exon_19	FALSE	+	1212742	1212690	Acceptor	1839	35	2	0	0	15	7	0
Y_scaffold2	FBgn0267433	FBtr0346772	exon_19	FALSE	+	1215505	1408328	Donnor	354	67	225	11	0	15	7	0
Y_scaffold2	FBgn0267433	FBtr0346772	exon_20	FALSE	+	1408328	1215505	Acceptor	354	8	0	0	10	9	5	0
Y_scaffold2	FBgn0267433	FBtr0346772	exon_20	FALSE	+	1408523	1424951	Donnor	176	32	1	0	0	9	5	0
Y_scaffold2	FBgn0267433	FBtr0346772	exon_21	FALSE	+	1424951	1408523	Acceptor	176	2	0	0	0	5	5	0
Y_scaffold2	FBgn0267433	FBtr0346772	exon_21	FALSE	+	1425048	.	Donnor	0	18	0	0	0	5	5	0
Y_scaffold3	FBgn0058064	FBtr0301807	exon_1	FALSE	+	3544187	.	Acceptor	0	21	0	0	0	0	14	0
Y_scaffold3	FBgn0058064	FBtr0301807	exon_1	FALSE	+	3544444	3544504	Donnor	2030	54	15	0	0	87	14	0
Y_scaffold3	FBgn0058064	FBtr0301807	exon_2	FALSE	+	3544504	3544444	Acceptor	2030	82	0	0	87	0	14	0
Y_scaffold3	FBgn0058064	FBtr0301807	exon_2	FALSE	+	3544672	3544722	Donnor	2686	47	2	0	9	0	13	0
Y_scaffold3	FBgn0058064	FBtr0301807	exon_3	FALSE	+	3544722	3544672	Acceptor	2686	51	1	0	0	9	13	0
Y_scaffold3	FBgn0058064	FBtr0301807	exon_3	FALSE	+	3544892	3544951	Donnor	2748	53	19	0	135	0	3	0
Y_scaffold3	FBgn0058064	FBtr0301807	exon_4	FALSE	+	3544951	3544892	Acceptor	2748	19	7	0	0	124	0	0
Y_scaffold3	FBgn0058064	FBtr0301807	exon_4	FALSE	+	3545294	3545351	Donnor	2189	91	9	0	0	218	0	0
Y_scaffold3	FBgn0058064	FBtr0301807	exon_5	FALSE	+	3545351	3545294	Acceptor	2189	101	0	2	218	124	0	0
Y_scaffold3	FBgn0058064	FBtr0301807	exon_5	FALSE	+	3545713	.	Donnor	0	11	0	0	0	22	0	0
Y_scaffold3	FBgn0267449	FBtr0347028	exon_1	FALSE	+	10944	.	Acceptor	0	0	0	0	0	0	5	0
Y_scaffold3	FBgn0267449	FBtr0347028	exon_1	FALSE	+	11635	231307	Donnor	1168	235	15	5	33	0	5	0
Y_scaffold3	FBgn0267449	FBtr0347028	exon_2	FALSE	+	231307	11635	Acceptor	1168	22	4	0	0	9	24	0
Y_scaffold3	FBgn0267449	FBtr0347028	exon_2	FALSE	+	232547	502209	Donnor	934	112	33	0	0	9	24	0
Y_scaffold3	FBgn0267449	FBtr0347028	exon_3	FALSE	+	502209	232547	Acceptor	934	93	2	2	30	12	4	0
Y_scaffold3	FBgn0267449	FBtr0347028	exon_3	FALSE	+	502664	502724	Donnor	588	251	1	0	70	13	4	0
Y_scaffold3	FBgn0267449	FBtr0347028	exon_4	FALSE	+	502724	502664	Acceptor	588	145	0	10	0	33	4	0
Y_scaffold3	FBgn0267449	FBtr0347028	exon_4	FALSE	+	502923	1103108	Donnor	640	246	29	51	18	11	4	0
Y_scaffold3	FBgn0267449	FBtr0347028	exon_5	FALSE	+	1103108	502923	Acceptor	640	81	0	1	0	18	3	0
Y_scaffold3	FBgn0267449	FBtr0347028	exon_5	FALSE	+	1103309	1103370	Donnor	835	59	1	0	0	18	3	0
Y_scaffold3	FBgn0267449	FBtr0347028	exon_6	FALSE	+	1103370	1103309	Acceptor	835	55	0	0	18	15	3	0
Y_scaffold3	FBgn0267449	FBtr0347028	exon_6	FALSE	+	1104253	.	Donnor	0	2	0	0	0	16	3	0
Y_scaffold4	FBgn0046697	FBtr0346721	exon_1	FALSE	-	2476574	.	Acceptor	0	60	0	0	0	7	9	0
Y_scaffold4	FBgn0046697	FBtr0346721	exon_1	FALSE	-	2476260	2337579	Donnor	251	73	1	3	93	7	9	0
Y_scaffold4	FBgn0046697	FBtr0346721	exon_2	FALSE	-	2337579	2476260	Acceptor	251	58	0	0	13	7	17	0
Y_scaffold4	FBgn0046697	FBtr0346721	exon_2	FALSE	-	2337295	2038313	Donnor	207	47	10	2	0	7	11	0
Y_scaffold4	FBgn0046697	FBtr0346721	exon_3	FALSE	-	2038313	2337295	Acceptor	207	21	1	12	115	10	18	0
Y_scaffold4	FBgn0046697	FBtr0346721	exon_3	FALSE	-	2038134	1647657	Donnor	441	26	3	13	4	7	18	0
Y_scaffold4	FBgn0046697	FBtr0346721	exon_4	FALSE	-	1647657	2038134	Acceptor	441	34	2	9	4	13	16	0
Y_scaffold4	FBgn0046697	FBtr0346721	exon_4	FALSE	-	1647080	1325934	Donnor	503	95	9	11	0	13	17	0
Y_scaffold4	FBgn0046697	FBtr0346721	exon_5	FALSE	-	1325934	1647080	Acceptor	503	34	6	6	0	10	8	0
Y_scaffold4	FBgn0046697	FBtr0346721	exon_5	FALSE	-	1325599	807891	Donnor	71	126	17	33	0	10	8	0
Y_scaffold4	FBgn0046697	FBtr0346721	exon_6	FALSE	-	807891	1325599	Acceptor	71	17	0	0	0	9	7	0
Y_scaffold4	FBgn0046697	FBtr0346721	exon_6	FALSE	-	807723	.	Donnor	0	49	0	0	0	9	7	0

## Sheet: sim_mau_YOmniSplice
contig	gene_name	transcript_name	exon_number	ambiguous	strand	pos	next	exon_type	spliced	unspliced	clipped	exon_intron	exon_other	skipped	wrong_strand	e_isoform
Segkk389	FBgn0267490	FBtr0346739	exon_1	FALSE	-	20250184	.	Acceptor	0	3686	13	0	0	17	3526	0
Segkk389	FBgn0267490	FBtr0346739	exon_1	FALSE	-	20249752	20249688	Donnor	268520	7080	30	0	13	13	3496	0
Segkk389	FBgn0267490	FBtr0346739	exon_2	FALSE	-	20249688	20249752	Acceptor	268520	3905	28	13	0	13	3504	0
Segkk389	FBgn0267490	FBtr0346739	exon_2	FALSE	-	20249034	.	Donnor	0	5208	126	0	0	11	3550	0
Segkk389	MSTRG.968	maker-Segkk389-exonerate_est2genome-gene-13.68-mRNA-1	exon_1	FALSE	-	3842334	.	Acceptor	0	6	0	0	0	14	215	0
Segkk389	MSTRG.968	maker-Segkk389-exonerate_est2genome-gene-13.68-mRNA-1	exon_1	FALSE	-	3842229	3842142	Donnor	5076	44	21	0	0	14	214	0
Segkk389	MSTRG.968	maker-Segkk389-exonerate_est2genome-gene-13.68-mRNA-1	exon_2	FALSE	-	3842142	3842229	Acceptor	5076	186	0	0	0	14	221	0
Segkk389	MSTRG.968	maker-Segkk389-exonerate_est2genome-gene-13.68-mRNA-1	exon_2	FALSE	-	3841974	3841911	Donnor	9795	46	120	0	0	14	228	0
Segkk389	MSTRG.968	maker-Segkk389-exonerate_est2genome-gene-13.68-mRNA-1	exon_3	FALSE	-	3841911	3841974	Acceptor	9795	112	0	0	0	14	220	0
Segkk389	MSTRG.968	maker-Segkk389-exonerate_est2genome-gene-13.68-mRNA-1	exon_3	FALSE	-	3841738	3841654	Donnor	11662	80	43	0	0	14	212	0
Segkk389	MSTRG.968	maker-Segkk389-exonerate_est2genome-gene-13.68-mRNA-1	exon_4	FALSE	-	3841654	3841738	Acceptor	11662	241	19	0	0	14	213	0
Segkk389	MSTRG.968	maker-Segkk389-exonerate_est2genome-gene-13.68-mRNA-1	exon_4	FALSE	-	3841509	3841453	Donnor	11883	55	89	2	0	14	214	0
Segkk389	MSTRG.968	maker-Segkk389-exonerate_est2genome-gene-13.68-mRNA-1	exon_5	FALSE	-	3841453	3841509	Acceptor	11883	433	0	0	0	14	214	0
Segkk389	MSTRG.968	maker-Segkk389-exonerate_est2genome-gene-13.68-mRNA-1	exon_5	FALSE	-	3841255	3841188	Donnor	10199	44	55	0	1	10	212	0
Segkk389	MSTRG.968	maker-Segkk389-exonerate_est2genome-gene-13.68-mRNA-1	exon_6	FALSE	-	3841188	3841255	Acceptor	10199	90	2	0	0	7	221	0
Segkk389	MSTRG.968	maker-Segkk389-exonerate_est2genome-gene-13.68-mRNA-1	exon_6	FALSE	-	3840885	.	Donnor	0	35	0	0	0	10	231	0
Segkk392	FBgn0265047	FBtr0473381	exon_1	FALSE	+	20594456	.	Acceptor	0	1083	0	0	0	705	459	0
Segkk392	FBgn0265047	FBtr0473381	exon_1	FALSE	+	20595060	20595528	Donnor	22661	335	8	61	0	14	452	0
Segkk392	FBgn0265047	FBtr0473381	exon_2	FALSE	+	20595528	20595060	Acceptor	22661	294	2	6	0	14	443	0
Segkk392	FBgn0265047	FBtr0473381	exon_2	FALSE	+	20596032	20596065	Donnor	10571	7958	0	0	8	17	439	0
Segkk392	FBgn0265047	FBtr0473381	exon_3	FALSE	+	20596065	20596032	Acceptor	10571	7927	1	0	0	11	439	0
Segkk392	FBgn0265047	FBtr0473381	exon_3	FALSE	+	20596510	.	Donnor	0	1065	1	0	0	12	454	0
Y_Contig136	FBgn0046698	FBtr0346673	exon_1	FALSE	-	61474	.	Acceptor	0	12	0	0	0	0	0	0
Y_Contig136	FBgn0046698	FBtr0346673	exon_1	FALSE	-	60264	.	Donnor	0	31	0	0	0	0	4	0
Y_scaffold1	FBgn0001313	FBtr0346722	exon_1	FALSE	+	1910856	.	Acceptor	0	42	0	0	0	15	196	0
Y_scaffold1	FBgn0001313	FBtr0346722	exon_1	FALSE	+	1910965	1911022	Donnor	660	6	0	0	4	15	200	0
Y_scaffold1	FBgn0001313	FBtr0346722	exon_2	FALSE	+	1911022	1910965	Acceptor	660	95	0	0	0	10	203	0
Y_scaffold1	FBgn0001313	FBtr0346722	exon_2	FALSE	+	1911691	2332206	Donnor	1376	482	26	462	74	9	196	0
Y_scaffold1	FBgn0001313	FBtr0346722	exon_3	FALSE	+	2332206	1911691	Acceptor	1376	57	55	3	0	15	397	0
Y_scaffold1	FBgn0001313	FBtr0346722	exon_3	FALSE	+	2334056	2354940	Donnor	1161	153	39	14	0	17	397	0
Y_scaffold1	FBgn0001313	FBtr0346722	exon_4	FALSE	+	2354940	2334056	Acceptor	1161	98	68	14	68	8	394	0
Y_scaffold1	FBgn0001313	FBtr0346722	exon_4	FALSE	+	2355622	2355676	Donnor	1155	44	0	0	41	17	394	0
Y_scaffold1	FBgn0001313	FBtr0346722	exon_5	FALSE	+	2355676	2355622	Acceptor	1155	80	0	0	0	36	394	0
Y_scaffold1	FBgn0001313	FBtr0346722	exon_5	FALSE	+	2356061	2357875	Donnor	835	285	9	34	13	10	394	0
Y_scaffold1	FBgn0001313	FBtr0346722	exon_6	FALSE	+	2357875	2356061	Acceptor	835	271	7	0	6	10	394	0
Y_scaffold1	FBgn0001313	FBtr0346722	exon_6	FALSE	+	2358319	2790802	Donnor	632	430	58	66	0	19	398	0
Y_scaffold1	FBgn0001313	FBtr0346722	exon_7	FALSE	+	2790802	2358319	Acceptor	632	12	6	8	13	25	353	0
Y_scaffold1	FBgn0001313	FBtr0346722	exon_7	FALSE	+	2793982	2794047	Donnor	526	16	2	0	0	25	396	0
Y_scaffold1	FBgn0001313	FBtr0346722	exon_8	FALSE	+	2794047	2793982	Acceptor	526	24	1	0	0	25	364	0
Y_scaffold1	FBgn0001313	FBtr0346722	exon_8	FALSE	+	2798129	2798191	Donnor	246	73	0	0	0	14	348	0
Y_scaffold1	FBgn0001313	FBtr0346722	exon_9	FALSE	+	2798191	2798129	Acceptor	246	49	1	0	0	14	348	0
Y_scaffold1	FBgn0001313	FBtr0346722	exon_9	FALSE	+	2798296	2798349	Donnor	511	66	0	0	2	14	344	0
Y_scaffold1	FBgn0001313	FBtr0346722	exon_10	FALSE	+	2798349	2798296	Acceptor	511	82	0	0	0	12	344	0
Y_scaffold1	FBgn0001313	FBtr0346722	exon_10	FALSE	+	2799292	2799352	Donnor	530	13	3	0	0	14	343	0
Y_scaffold1	FBgn0001313	FBtr0346722	exon_11	FALSE	+	2799352	2799292	Acceptor	530	43	0	0	0	14	343	0
Y_scaffold1	FBgn0001313	FBtr0346722	exon_11	FALSE	+	2799846	2799908	Donnor	507	34	0	0	3	14	351	0
Y_scaffold1	FBgn0001313	FBtr0346722	exon_12	FALSE	+	2799908	2799846	Acceptor	507	43	1	0	0	15	352	0
Y_scaffold1	FBgn0001313	FBtr0346722	exon_12	FALSE	+	2800469	.	Donnor	0	55	0	0	0	13	342	0
Y_scaffold1	FBgn0046323	FBtr0346720	exon_1	FALSE	+	169249	.	Acceptor	0	35	0	0	0	17	74	0
Y_scaffold1	FBgn0046323	FBtr0346720	exon_1	FALSE	+	169481	169549	Donnor	1711	61	0	0	7	17	66	0
Y_scaffold1	FBgn0046323	FBtr0346720	exon_2	FALSE	+	169549	169481	Acceptor	1711	99	2	0	0	17	66	0
Y_scaffold1	FBgn0046323	FBtr0346720	exon_2	FALSE	+	169899	510568	Donnor	189	295	10	26	23	17	66	0
Y_scaffold1	FBgn0046323	FBtr0346720	exon_3	FALSE	+	510568	169899	Acceptor	189	2586	10	4	0	20	246	0
Y_scaffold1	FBgn0046323	FBtr0346720	exon_3	FALSE	+	511192	511245	Donnor	3468	1152	11	5	0	20	249	0
Y_scaffold1	FBgn0046323	FBtr0346720	exon_4	FALSE	+	511245	511192	Acceptor	3468	1079	2	0	10	20	248	0
Y_scaffold1	FBgn0046323	FBtr0346720	exon_4	FALSE	+	511562	694017	Donnor	1947	1548	101	28	38	20	251	0
Y_scaffold1	FBgn0046323	FBtr0346720	exon_5	FALSE	+	694017	511562	Acceptor	1947	465	39	126	23	11	162	0
Y_scaffold1	FBgn0046323	FBtr0346720	exon_5	FALSE	+	694196	694479	Donnor	2682	337	10	0	0	11	158	0
Y_scaffold1	FBgn0046323	FBtr0346720	exon_6	FALSE	+	694479	694196	Acceptor	2682	127	48	33	8	11	161	0
Y_scaffold1	FBgn0046323	FBtr0346720	exon_6	FALSE	+	695123	695187	Donnor	2410	92	48	0	13	11	160	0
Y_scaffold1	FBgn0046323	FBtr0346720	exon_7	FALSE	+	695187	695123	Acceptor	2410	112	82	0	0	9	160	0
Y_scaffold1	FBgn0046323	FBtr0346720	exon_7	FALSE	+	695326	1040381	Donnor	699	209	401	257	10	9	160	0
Y_scaffold1	FBgn0046323	FBtr0346720	exon_8	FALSE	+	1040381	695326	Acceptor	699	70	7	56	44	17	369	0
Y_scaffold1	FBgn0046323	FBtr0346720	exon_8	FALSE	+	1040775	.	Donnor	0	21	0	0	0	17	381	0
Y_scaffold1	FBgn0046698_2	FBtr0346673_2	exon_1	FALSE	-	5144335	.	Acceptor	0	1	0	0	0	7	336	0
Y_scaffold1	FBgn0046698_2	FBtr0346673_2	exon_1	FALSE	-	5143083	.	Donnor	0	0	0	0	0	7	206	0
Y_scaffold1	FBgn0267432	FBtr0346771	exon_1	FALSE	+	5910519	.	Acceptor	0	0	0	0	0	8	314	0
Y_scaffold1	FBgn0267432	FBtr0346771	exon_1	FALSE	+	5911634	5913232	Donnor	0	145	0	0	0	13	314	0
Y_scaffold1	FBgn0267432	FBtr0346771	exon_2	FALSE	+	5913232	5911634	Acceptor	0	1432	7	247	62	13	314	0
Y_scaffold1	FBgn0267432	FBtr0346771	exon_2	FALSE	+	5913336	5913393	Donnor	2796	420	270	0	0	13	314	0
Y_scaffold1	FBgn0267432	FBtr0346771	exon_3	FALSE	+	5913393	5913336	Acceptor	2796	651	1	0	0	13	314	0
Y_scaffold1	FBgn0267432	FBtr0346771	exon_3	FALSE	+	5914735	5970308	Donnor	3326	1259	264	99	31	14	314	0
Y_scaffold1	FBgn0267432	FBtr0346771	exon_4	FALSE	+	5970308	5914735	Acceptor	3326	2113	30	33	0	11	314	0
Y_scaffold1	FBgn0267432	FBtr0346771	exon_4	FALSE	+	5970477	5970541	Donnor	7454	912	37	3	4	14	314	0
Y_scaffold1	FBgn0267432	FBtr0346771	exon_5	FALSE	+	5970541	5970477	Acceptor	7454	1881	0	0	0	16	314	0
Y_scaffold1	FBgn0267432	FBtr0346771	exon_5	FALSE	+	5970947	6178730	Donnor	244	2242	1495	112	13	15	314	0
Y_scaffold1	FBgn0267432	FBtr0346771	exon_6	FALSE	+	6178730	5970947	Acceptor	244	81	11	56	0	16	52	0
Y_scaffold1	FBgn0267432	FBtr0346771	exon_6	FALSE	+	6178942	6178994	Donnor	535	34	0	0	0	11	52	0
Y_scaffold1	FBgn0267432	FBtr0346771	exon_7	FALSE	+	6178994	6178942	Acceptor	535	38	0	0	7	16	52	0
Y_scaffold1	FBgn0267432	FBtr0346771	exon_7	FALSE	+	6179511	6203119	Donnor	566	112	19	0	0	16	52	0
Y_scaffold1	FBgn0267432	FBtr0346771	exon_8	FALSE	+	6203119	6179511	Acceptor	566	12	1	0	0	12	53	0
Y_scaffold1	FBgn0267432	FBtr0346771	exon_8	FALSE	+	6203249	6203302	Donnor	471	79	0	0	0	12	54	0
Y_scaffold1	FBgn0267432	FBtr0346771	exon_9	FALSE	+	6203302	6203249	Acceptor	471	76	0	0	0	12	54	0
Y_scaffold1	FBgn0267432	FBtr0346771	exon_9	FALSE	+	6205515	6205572	Donnor	555	18	1	0	3	12	52	0
Y_scaffold1	FBgn0267432	FBtr0346771	exon_10	FALSE	+	6205572	6205515	Acceptor	555	17	3	0	0	12	52	0
Y_scaffold1	FBgn0267432	FBtr0346771	exon_10	FALSE	+	6206957	6270718	Donnor	356	55	10	12	30	12	59	0
Y_scaffold1	FBgn0267432	FBtr0346771	exon_11	FALSE	+	6270718	6206957	Acceptor	356	93	1	25	6	24	60	0
Y_scaffold1	FBgn0267432	FBtr0346771	exon_11	FALSE	+	6271053	6298911	Donnor	400	28	1	0	0	24	60	0
Y_scaffold1	FBgn0267432	FBtr0346771	exon_12	FALSE	+	6298911	6271053	Acceptor	400	17	9	5	32	11	61	0
Y_scaffold1	FBgn0267432	FBtr0346771	exon_12	FALSE	+	6299720	6299993	Donnor	355	31	0	0	0	11	61	0
Y_scaffold1	FBgn0267432	FBtr0346771	exon_13	FALSE	+	6299993	6299720	Acceptor	355	24	0	0	0	11	61	0
Y_scaffold1	FBgn0267432	FBtr0346771	exon_13	FALSE	+	6301454	6343116	Donnor	309	43	9	0	0	11	61	0
Y_scaffold1	FBgn0267432	FBtr0346771	exon_14	FALSE	+	6343116	6301454	Acceptor	309	270	1	0	7	11	37	0
Y_scaffold1	FBgn0267432	FBtr0346771	exon_14	FALSE	+	6345992	6346047	Donnor	730	27	1	0	4	11	37	0
Y_scaffold1	FBgn0267432	FBtr0346771	exon_15	FALSE	+	6346047	6345992	Acceptor	730	35	0	0	0	10	37	0
Y_scaffold1	FBgn0267432	FBtr0346771	exon_15	FALSE	+	6346226	6486976	Donnor	241	183	19	4	0	11	37	0
Y_scaffold1	FBgn0267432	FBtr0346771	exon_16	FALSE	+	6486976	6346226	Acceptor	241	28	0	0	0	3	8	0
Y_scaffold1	FBgn0267432	FBtr0346771	exon_16	FALSE	+	6487645	.	Donnor	0	18	0	0	0	3	0	0
Y_scaffold1	FBgn0267489	FBtr0346773	exon_1	FALSE	-	5325084	.	Acceptor	0	178	0	0	0	1163	173	0
Y_scaffold1	FBgn0267489	FBtr0346773	exon_1	FALSE	-	5324472	5261392	Donnor	0	191	0	0	0	2103	173	0
Y_scaffold1	FBgn0267489	FBtr0346773	exon_2	FALSE	-	5261392	5324472	Acceptor	0	79	0	0	0	1549	202	0
Y_scaffold1	FBgn0267489	FBtr0346773	exon_2	FALSE	-	5260735	5189746	Donnor	0	59	1	0	0	47	148	0
Y_scaffold1	FBgn0267489	FBtr0346773	exon_3	FALSE	-	5189746	5260735	Acceptor	0	18	0	0	496	10	164	0
Y_scaffold1	FBgn0267489	FBtr0346773	exon_3	FALSE	-	5189146	5189143	Donnor	0	5	0	0	0	10	140	0
Y_scaffold1	FBgn0267489	FBtr0346773	exon_4	FALSE	-	5189143	5189146	Acceptor	0	5	0	0	0	10	140	0
Y_scaffold1	FBgn0267489	FBtr0346773	exon_4	FALSE	-	5188108	5183012	Donnor	0	2	0	0	0	10	146	0
Y_scaffold1	FBgn0267489	FBtr0346773	exon_5	FALSE	-	5183012	5188108	Acceptor	0	5	0	0	0	10	151	0
Y_scaffold1	FBgn0267489	FBtr0346773	exon_5	FALSE	-	5182187	.	Donnor	0	6	0	0	0	10	175	0
Y_scaffold1	FBgn0267489_alt	FBtr0346773_alt	exon_1	FALSE	-	5334402	.	Acceptor	0	66	0	0	0	10	174	0
Y_scaffold1	FBgn0267489_alt	FBtr0346773_alt	exon_1	FALSE	-	5334257	5334202	Donnor	128	94	3	0	24	10	174	0
Y_scaffold1	FBgn0267489_alt	FBtr0346773_alt	exon_2	FALSE	-	5334202	5334257	Acceptor	128	153	0	0	0	26	174	0
Y_scaffold1	FBgn0267489_alt	FBtr0346773_alt	exon_2	FALSE	-	5333951	5333897	Donnor	831	58	8	0	0	9	174	0
Y_scaffold1	FBgn0267489_alt	FBtr0346773_alt	exon_3	FALSE	-	5333897	5333951	Acceptor	831	140	0	0	0	9	174	0
Y_scaffold1	FBgn0267489_alt	FBtr0346773_alt	exon_3	FALSE	-	5333745	5324903	Donnor	1163	0	4	1	38	12	174	0
Y_scaffold1	FBgn0267489_alt	FBtr0346773_alt	exon_4	TRUE	-	5324903	5333745	Acceptor	1163	576	3	57	0	40	173	0
Y_scaffold1	FBgn0267489_alt	FBtr0346773_alt	exon_4	TRUE	-	5324480	5324426	Donnor	2103	194	7	0	0	11	173	0
Y_scaffold1	FBgn0267489_alt	FBtr0346773_alt	exon_5	FALSE	-	5324426	5324480	Acceptor	2103	201	0	0	0	11	173	0
Y_scaffold1	FBgn0267489_alt	FBtr0346773_alt	exon_5	FALSE	-	5324274	5261641	Donnor	191	58	37	207	211	11	173	0
Y_scaffold1	FBgn0267489_alt	FBtr0346773_alt	exon_6	FALSE	-	5261641	5324274	Acceptor	191	547	1	93	0	211	185	0
Y_scaffold1	FBgn0267489_alt	FBtr0346773_alt	exon_6	FALSE	-	5261427	5261373	Donnor	1549	88	0	0	1	46	200	0
Y_scaffold1	FBgn0267489_alt	FBtr0346773_alt	exon_7	TRUE	-	5261373	5261427	Acceptor	1549	107	2	0	0	45	195	0
Y_scaffold1	FBgn0267489_alt	FBtr0346773_alt	exon_7	TRUE	-	5260738	5189746	Donnor	285	135	319	10	6	211	148	0
Y_scaffold1	FBgn0267489_alt	FBtr0346773_alt	exon_8	FALSE	-	5189746	5260738	Acceptor	285	18	0	0	211	10	164	0
Y_scaffold1	FBgn0267489_alt	FBtr0346773_alt	exon_8	TRUE	-	5189319	.	Donnor	0	11	0	0	0	10	146	0
Y_scaffold1	FBgn0267592	FBtr0347413	exon_1	FALSE	+	3415530	.	Acceptor	0	64	0	0	0	14	2565	0
Y_scaffold1	FBgn0267592	FBtr0347413	exon_1	FALSE	+	3416747	3967696	Donnor	1169	404	169	302	0	14	2595	0
Y_scaffold1	FBgn0267592	FBtr0347413	exon_2	FALSE	+	3967696	3416747	Acceptor	1169	81	2	8	0	7	393	0
Y_scaffold1	FBgn0267592	FBtr0347413	exon_2	FALSE	+	3967852	4674661	Donnor	13	229	410	79	0	7	395	0
Y_scaffold1	FBgn0267592	FBtr0347413	exon_3	FALSE	+	4674661	3967852	Acceptor	13	447	460	10	0	8	186	0
Y_scaffold1	FBgn0267592	FBtr0347413	exon_3	FALSE	+	4677194	4677248	Donnor	1309	71	1	0	3	9	186	0
Y_scaffold1	FBgn0267592	FBtr0347413	exon_4	FALSE	+	4677248	4677194	Acceptor	1309	130	1	0	0	12	186	0
Y_scaffold1	FBgn0267592	FBtr0347413	exon_4	FALSE	+	4677366	4677416	Donnor	552	141	252	0	32	12	186	0
Y_scaffold1	FBgn0267592	FBtr0347413	exon_5	FALSE	+	4677416	4677366	Acceptor	552	136	0	0	0	14	186	0
Y_scaffold1	FBgn0267592	FBtr0347413	exon_5	FALSE	+	4677747	.	Donnor	0	93	0	0	0	14	186	0
Y_scaffold2	FBgn0261399	FBtr0346674	exon_1	FALSE	-	515359	.	Acceptor	0	0	0	0	0	16	192	0
Y_scaffold2	FBgn0261399	FBtr0346674	exon_1	FALSE	-	514180	.	Donnor	0	20	0	0	0	16	190	0
Y_scaffold2	FBgn0267433	FBtr0346772	exon_1	FALSE	+	883060	.	Acceptor	0	349	0	0	0	10	353	0
Y_scaffold2	FBgn0267433	FBtr0346772	exon_1	FALSE	+	883160	883214	Donnor	276	334	0	0	0	10	347	0
Y_scaffold2	FBgn0267433	FBtr0346772	exon_2	FALSE	+	883214	883160	Acceptor	276	374	0	0	198	10	339	0
Y_scaffold2	FBgn0267433	FBtr0346772	exon_2	FALSE	+	883313	929327	Donnor	718	288	0	1	4	10	332	0
Y_scaffold2	FBgn0267433	FBtr0346772	exon_3	FALSE	+	929327	883313	Acceptor	718	210	100	117	21	9	427	0
Y_scaffold2	FBgn0267433	FBtr0346772	exon_3	FALSE	+	929501	929556	Donnor	1684	99	2	0	0	9	406	0
Y_scaffold2	FBgn0267433	FBtr0346772	exon_4	FALSE	+	929556	929501	Acceptor	1684	123	1	0	0	9	394	0
Y_scaffold2	FBgn0267433	FBtr0346772	exon_4	FALSE	+	929816	929873	Donnor	2403	315	0	2	67	10	457	0
Y_scaffold2	FBgn0267433	FBtr0346772	exon_5	FALSE	+	929873	929816	Acceptor	2403	278	0	0	0	73	463	0
Y_scaffold2	FBgn0267433	FBtr0346772	exon_5	FALSE	+	930213	930266	Donnor	1869	225	14	0	107	12	415	0
Y_scaffold2	FBgn0267433	FBtr0346772	exon_6	FALSE	+	930266	930213	Acceptor	1869	160	25	0	0	102	387	0
Y_scaffold2	FBgn0267433	FBtr0346772	exon_6	FALSE	+	930532	930585	Donnor	2681	232	1	0	0	13	366	0
Y_scaffold2	FBgn0267433	FBtr0346772	exon_7	FALSE	+	930585	930532	Acceptor	2681	194	4	0	0	13	387	0
Y_scaffold2	FBgn0267433	FBtr0346772	exon_7	FALSE	+	931153	931210	Donnor	2758	78	1	0	0	12	447	0
Y_scaffold2	FBgn0267433	FBtr0346772	exon_8	FALSE	+	931210	931153	Acceptor	2758	86	0	0	0	12	420	0
Y_scaffold2	FBgn0267433	FBtr0346772	exon_8	FALSE	+	931323	931374	Donnor	2848	132	1	0	0	12	395	0
Y_scaffold2	FBgn0267433	FBtr0346772	exon_9	FALSE	+	931374	931323	Acceptor	2848	114	1	0	0	12	417	0
Y_scaffold2	FBgn0267433	FBtr0346772	exon_9	FALSE	+	931666	931724	Donnor	2484	265	3	0	11	16	422	0
Y_scaffold2	FBgn0267433	FBtr0346772	exon_10	FALSE	+	931724	931666	Acceptor	2484	264	1	0	0	16	403	0
Y_scaffold2	FBgn0267433	FBtr0346772	exon_10	FALSE	+	931878	941860	Donnor	1823	268	1	11	0	16	357	0
Y_scaffold2	FBgn0267433	FBtr0346772	exon_11	FALSE	+	941860	931878	Acceptor	1823	297	1	9	6	16	446	0
Y_scaffold2	FBgn0267433	FBtr0346772	exon_11	FALSE	+	942691	942748	Donnor	2731	44	2	0	0	13	391	0
Y_scaffold2	FBgn0267433	FBtr0346772	exon_12	FALSE	+	942748	942691	Acceptor	2731	50	0	0	0	13	404	0
Y_scaffold2	FBgn0267433	FBtr0346772	exon_12	FALSE	+	943200	943246	Donnor	2316	286	1	7	25	17	441	0
Y_scaffold2	FBgn0267433	FBtr0346772	exon_13	FALSE	+	943246	943200	Acceptor	2316	264	1	0	0	28	429	0
Y_scaffold2	FBgn0267433	FBtr0346772	exon_13	FALSE	+	946054	981780	Donnor	258	1232	78	0	2	10	453	0
Y_scaffold2	FBgn0267433	FBtr0346772	exon_14	FALSE	+	981780	946054	Acceptor	258	34	65	5	1	9	225	0
Y_scaffold2	FBgn0267433	FBtr0346772	exon_14	FALSE	+	983453	1189707	Donnor	415	53	58	44	1	8	236	0
Y_scaffold2	FBgn0267433	FBtr0346772	exon_15	FALSE	+	1189707	983453	Acceptor	415	56	48	5	0	6	91	0
Y_scaffold2	FBgn0267433	FBtr0346772	exon_15	FALSE	+	1189927	1189989	Donnor	441	26	1	0	0	6	97	0
Y_scaffold2	FBgn0267433	FBtr0346772	exon_16	FALSE	+	1189989	1189927	Acceptor	441	10	0	0	0	6	98	0
Y_scaffold2	FBgn0267433	FBtr0346772	exon_16	FALSE	+	1192028	1212326	Donnor	333	6	38	26	0	6	86	0
Y_scaffold2	FBgn0267433	FBtr0346772	exon_17	FALSE	+	1212326	1192028	Acceptor	333	22	68	0	4	6	70	0
Y_scaffold2	FBgn0267433	FBtr0346772	exon_17	FALSE	+	1212465	1212523	Donnor	402	30	2	0	0	6	70	0
Y_scaffold2	FBgn0267433	FBtr0346772	exon_18	FALSE	+	1212523	1212465	Acceptor	402	30	6	0	0	6	70	0
Y_scaffold2	FBgn0267433	FBtr0346772	exon_18	FALSE	+	1212690	1212742	Donnor	520	6	1	0	28	6	70	0
Y_scaffold2	FBgn0267433	FBtr0346772	exon_19	FALSE	+	1212742	1212690	Acceptor	520	8	0	0	0	6	70	0
Y_scaffold2	FBgn0267433	FBtr0346772	exon_19	FALSE	+	1215505	1408328	Donnor	45	32	161	3	6	8	70	0
Y_scaffold2	FBgn0267433	FBtr0346772	exon_20	FALSE	+	1408328	1215505	Acceptor	45	7	0	4	0	38	213	0
Y_scaffold2	FBgn0267433	FBtr0346772	exon_20	FALSE	+	1408523	1424951	Donnor	22	1	4	0	0	38	210	0
Y_scaffold2	FBgn0267433	FBtr0346772	exon_21	FALSE	+	1424951	1408523	Acceptor	22	0	0	0	0	38	80	0
Y_scaffold2	FBgn0267433	FBtr0346772	exon_21	FALSE	+	1425048	.	Donnor	0	2	0	0	0	38	80	0
Y_scaffold3	FBgn0058064	FBtr0301807	exon_1	FALSE	+	3544187	.	Acceptor	0	37	0	0	0	9	38	0
Y_scaffold3	FBgn0058064	FBtr0301807	exon_1	FALSE	+	3544444	3544504	Donnor	4587	69	21	0	0	193	36	0
Y_scaffold3	FBgn0058064	FBtr0301807	exon_2	FALSE	+	3544504	3544444	Acceptor	4587	144	3	0	193	2	36	0
Y_scaffold3	FBgn0058064	FBtr0301807	exon_2	FALSE	+	3544672	3544722	Donnor	6207	113	1	0	4	2	36	0
Y_scaffold3	FBgn0058064	FBtr0301807	exon_3	FALSE	+	3544722	3544672	Acceptor	6207	130	0	0	0	6	36	0
Y_scaffold3	FBgn0058064	FBtr0301807	exon_3	FALSE	+	3544892	3544951	Donnor	7050	91	20	0	41	6	4	0
Y_scaffold3	FBgn0058064	FBtr0301807	exon_4	FALSE	+	3544951	3544892	Acceptor	7050	39	16	0	0	20	4	0
Y_scaffold3	FBgn0058064	FBtr0301807	exon_4	FALSE	+	3545294	3545351	Donnor	6022	174	19	0	0	378	2	0
Y_scaffold3	FBgn0058064	FBtr0301807	exon_5	FALSE	+	3545351	3545294	Acceptor	6022	180	4	10	378	17	2	0
Y_scaffold3	FBgn0058064	FBtr0301807	exon_5	FALSE	+	3545713	.	Donnor	0	71	0	0	0	15	2	0
Y_scaffold3	FBgn0267449	FBtr0347028	exon_1	FALSE	+	10944	.	Acceptor	0	0	0	0	0	6	29	0
Y_scaffold3	FBgn0267449	FBtr0347028	exon_1	FALSE	+	11635	231307	Donnor	1102	384	45	49	64	6	31	0
Y_scaffold3	FBgn0267449	FBtr0347028	exon_2	FALSE	+	231307	11635	Acceptor	1102	262	0	0	0	9	164	0
Y_scaffold3	FBgn0267449	FBtr0347028	exon_2	FALSE	+	232547	502209	Donnor	717	185	146	20	2	9	134	0
Y_scaffold3	FBgn0267449	FBtr0347028	exon_3	FALSE	+	502209	232547	Acceptor	717	190	1	0	64	13	731	0
Y_scaffold3	FBgn0267449	FBtr0347028	exon_3	FALSE	+	502664	502724	Donnor	730	224	0	0	62	13	731	0
Y_scaffold3	FBgn0267449	FBtr0347028	exon_4	FALSE	+	502724	502664	Acceptor	730	148	0	1	0	40	731	0
Y_scaffold3	FBgn0267449	FBtr0347028	exon_4	FALSE	+	502923	1103108	Donnor	135	434	120	183	0	12	731	0
Y_scaffold3	FBgn0267449	FBtr0347028	exon_5	FALSE	+	1103108	502923	Acceptor	135	25	27	29	0	9	741	0
Y_scaffold3	FBgn0267449	FBtr0347028	exon_5	FALSE	+	1103309	1103370	Donnor	837	44	0	0	0	9	741	0
Y_scaffold3	FBgn0267449	FBtr0347028	exon_6	FALSE	+	1103370	1103309	Acceptor	837	52	0	0	0	9	742	0
Y_scaffold3	FBgn0267449	FBtr0347028	exon_6	FALSE	+	1104253	.	Donnor	0	5	0	0	0	9	740	0
Y_scaffold4	FBgn0046697	FBtr0346721	exon_1	FALSE	-	2476574	.	Acceptor	0	131	0	0	0	17	60	0
Y_scaffold4	FBgn0046697	FBtr0346721	exon_1	FALSE	-	2476260	2337579	Donnor	213	242	1	33	130	17	54	0
Y_scaffold4	FBgn0046697	FBtr0346721	exon_2	FALSE	-	2337579	2476260	Acceptor	213	62	2	0	11	8	165	0
Y_scaffold4	FBgn0046697	FBtr0346721	exon_2	FALSE	-	2337295	2038313	Donnor	144	78	3	0	0	8	162	0
Y_scaffold4	FBgn0046697	FBtr0346721	exon_3	FALSE	-	2038313	2337295	Acceptor	144	19	1	4	144	14	254	0
Y_scaffold4	FBgn0046697	FBtr0346721	exon_3	FALSE	-	2038134	1647657	Donnor	361	44	11	0	4	14	254	0
Y_scaffold4	FBgn0046697	FBtr0346721	exon_4	FALSE	-	1647657	2038134	Acceptor	361	175	7	4	0	9	334	0
Y_scaffold4	FBgn0046697	FBtr0346721	exon_4	FALSE	-	1647080	1325934	Donnor	610	120	0	4	0	9	338	0
Y_scaffold4	FBgn0046697	FBtr0346721	exon_5	FALSE	-	1325934	1647080	Acceptor	610	41	26	1	0	11	238	0
Y_scaffold4	FBgn0046697	FBtr0346721	exon_5	FALSE	-	1325599	807891	Donnor	64	143	64	28	0	11	244	0
Y_scaffold4	FBgn0046697	FBtr0346721	exon_6	FALSE	-	807891	1325599	Acceptor	64	2	2	0	0	10	305	0
Y_scaffold4	FBgn0046697	FBtr0346721	exon_6	FALSE	-	807723	.	Donnor	0	17	0	0	0	10	305	0
