# Supplementary material for: Defective splicing of Y-chromosome-linked gigantic genes contributes to hybrid male sterility in Drosophila
Source: Mol Biol Evol. 2026 Feb 16;43(3):msag045. doi: 10.1093/molbev/msag045 (PMC12965833; doi:10.1093/molbev/msag045)
Supplement: msag045_Supplementary_Data [file msag045_supplementary_data.zip › supplementary_file_5(RT).xlsx]

## Sheet: RT-qPCR biological replicate 1
qPCR raw data - biological replicate 1 (data shown in Fig 5)
Sample	Target	CT	CT Mean
mau	gapdh	20.2129	20.3568
mau	gapdh	20.4838
mau	gapdh	20.3739
sim-mau	gapdh	20.0912	19.9289
sim-mau	gapdh	19.9389
sim-mau	gapdh	19.7566
Sample	Target	CT	Delta CT	Relative Expression	Relative Expression Mean	Expression SD	Expression SEM	Notes
mau	kl-3e5e6	23.9564	3.59953	0.082496	0.0699061	0.013265	0.00765858
mau	kl-3e5e6	24.1695	3.81266	0.0711663
mau	kl-3e5e6	24.5138	4.15699	0.0560559
sim-mau	kl-3e5e6	27.9678	8.03884	0.00380248	0.00504915	0.00108206	0.000624727
sim-mau	kl-3e5e6	27.3725	7.44356	0.00574469
sim-mau	kl-3e5e6	27.4092	7.48029	0.00560027
mau	kl-3e5e4	22.9331	2.57622	0.16768	0.160995	0.0132219	0.00763367
mau	kl-3e5e4	23.1351	2.77828	0.145765
mau	kl-3e5e4	22.9172	2.56031	0.169539
sim-mau	kl-3e5e4	22.243	2.31409	0.201089	0.209673	0.00870307	0.00502472
sim-mau	kl-3e5e4	22.1843	2.25539	0.20944
sim-mau	kl-3e5e4	22.1233	2.19435	0.218491
mau	kl-3e5e2	35.6735			0.0129036	0.000594814	0.000420597	first replicate failed to amplify and was excluded from analysis
mau	kl-3e5e2	26.5867	6.22981	0.0133242
mau	kl-3e5e2	26.6807	6.32389	0.012483
sim-mau	kl-3e5e2	22.5929	2.66397	0.157785	0.148781	0.0105822	0.00610965
sim-mau	kl-3e5e2	22.6522	2.72325	0.151433
sim-mau	kl-3e5e2	22.7954	2.86644	0.137125
mau	orye7e8	21.5679	1.21104	0.431957	0.505032	0.0690066	0.039841
mau	orye7e8	21.1701	0.813292	0.569082
mau	orye7e8	21.3168	0.959999	0.514057
sim-mau	orye7e8	22.471	2.54206	0.171697	0.152215	0.0205281	0.0118519
sim-mau	orye7e8	22.6264	2.69743	0.154167
sim-mau	orye7e8	22.8637	2.93478	0.130781
mau	orye7e5	24.094	3.73718	0.0749891	0.0627734	0.0110766	0.00639508
mau	orye7e5	24.5843	4.22747	0.0533833
mau	orye7e5	24.417	4.06015	0.0599478
sim-mau	orye7e5	21.9776	2.04866	0.241709	0.201135	0.0360421	0.0208089
sim-mau	orye7e5	22.3334	2.40452	0.188871
sim-mau	orye7e5	22.4615	2.53261	0.172826

## Sheet: RT-qPCR biological replicate 2
qPCR raw data - biological replicate 2
Sample	Target	CT	CT Mean
mau	gapdh	19.9851	19.8425
mau	gapdh	19.9626
mau	gapdh	19.5799
sim-mau	gapdh	19.4479	19.4544
sim-mau	gapdh	19.4693
sim-mau	gapdh	19.446
Sample	Target	CT	Delta CT	Relative Expression	Relative Expression Mean	Expression SD	Expression SEM	Notes
mau	kl-3e5e6	23.66	3.81742	0.0709321	0.0684665	0.00348687	0.00246559
mau	kl-3e5e6	23.7639	3.92137	0.0660009
mau	kl-3e5e6	Undetermined						third replicate failed to amplify and was excluded from analysis
sim-mau	kl-3e5e6	26.7694	7.31497	0.00628022	0.00663278	0.000582582	0.000336354
sim-mau	kl-3e5e6	26.5513	7.09686	0.00730523
sim-mau	kl-3e5e6	26.7619	7.30748	0.0063129
mau	kl-3e5e4	23.0056	3.16306	0.111641	0.106285	0.00594847	0.00343435
mau	kl-3e5e4	23.1662	3.32362	0.0998829
mau	kl-3e5e4	23.0624	3.21986	0.107331
sim-mau	kl-3e5e4	21.8973	2.44287	0.183917	0.176561	0.00638453	0.00368611
sim-mau	kl-3e5e4	21.983	2.52862	0.173304
sim-mau	kl-3e5e4	21.9901	2.53566	0.172461
mau	kl-3e5e2	26.1101	6.26752	0.0129804	0.0136416	0.00062428	0.000360428
mau	kl-3e5e2	26.0297	6.1872	0.0137236
mau	kl-3e5e2	25.9784	6.13585	0.0142208
sim-mau	kl-3e5e2	22.1445	2.69009	0.154953	0.145131	0.0116527	0.00672768
sim-mau	kl-3e5e2	22.209	2.75454	0.148184
sim-mau	kl-3e5e2	22.373	2.9186	0.132256
mau	orye7e8	21.0628	1.22023	0.429214	0.409441	0.0189212	0.0109242
mau	orye7e8	21.1954	1.35289	0.391506
mau	orye7e8	21.1373	1.29476	0.407603
sim-mau	orye7e8	22.4561	3.00165	0.124857	0.110427	0.0126285	0.00729109
sim-mau	orye7e8	22.7055	3.2511	0.105032
sim-mau	orye7e8	22.7564	3.30197	0.101393
mau	orye7e5	24.1309	4.28837	0.0511766	0.0427556	0.0100963	0.0058291
mau	orye7e5	24.2997	4.45713	0.0455271
mau	orye7e5	24.8282	4.98562	0.031563
sim-mau	orye7e5	22.1478	2.69335	0.154604	0.152426	0.00671683	0.00387796
sim-mau	orye7e5	22.2414	2.78696	0.144891
sim-mau	orye7e5	22.1184	2.66398	0.157784
