# Supplementary material for: Defective splicing of Y-chromosome-linked gigantic genes contributes to hybrid male sterility in Drosophila
Source: Mol Biol Evol. 2026 Feb 16;43(3):msag045. doi: 10.1093/molbev/msag045 (PMC12965833; doi:10.1093/molbev/msag045)
Supplement: msag045_Supplementary_Data [file msag045_supplementary_data.zip › supplementary_file_6(Y intron conservation).xlsx]

## Sheet: Sheet1
	gene	symbol	scaffold	start	end	strand	intron N	length in mau	gap	pid_aln_to_sim	sim_intron_length
	FBgn0058064	ARY	Y_scaffold3	3544444	3544504	+	1	60	no_gap	98.33	60		alignment perfomed using biopython: def align(s1, s2): return pairwise2.align.globalds( s1, # first sequence s2, # second sequence NUC_4_4, # substitution matrix -10, # gap opening penalty -0.5, # gap extension penalty penalize_end_gaps = True, one_alignment_only=True # we only need the best alignment )
	FBgn0058064	ARY	Y_scaffold3	3544672	3544722	+	2	50	no_gap	100	50
	FBgn0058064	ARY	Y_scaffold3	3544892	3544951	+	3	59	no_gap	98.31	59
	FBgn0058064	ARY	Y_scaffold3	3545294	3545351	+	4	57	no_gap	98.25	57
	FBgn0046323	ORY	Y_scaffold1	169481	169549	+	1	68	no_gap	95.59	68
	FBgn0046323	ORY	Y_scaffold1	169899	510568	+	2	340669	no_gap		276666
	FBgn0046323	ORY	Y_scaffold1	511192	511245	+	3	53	no_gap	100	53
	FBgn0046323	ORY	Y_scaffold1	511562	694017	+	4	182455	no_gap		163092
	FBgn0046323	ORY	Y_scaffold1	694196	694479	+	5	283	no_gap	98.94	283
	FBgn0046323	ORY	Y_scaffold1	695123	695187	+	6	64	no_gap	100	64
	FBgn0046323	ORY	Y_scaffold1	695326	1040381	+	7	345055	no_gap		993322
	FBgn0046697	Ppr-Y	Y_scaffold4	2337579	2476260	-	1	138681	no_gap		146401
	FBgn0046697	Ppr-Y	Y_scaffold4	2038313	2337295	-	2	298982	no_gap		273453
	FBgn0046697	Ppr-Y	Y_scaffold4	1647657	2038134	-	3	390477	no_gap		127914
	FBgn0046697	Ppr-Y	Y_scaffold4	1325934	1647080	-	4	321146	no_gap		146942
	FBgn0046697	Ppr-Y	Y_scaffold4	807891	1325599	-	5	517708	gap		91985
	FBgn0001313	kl-2	Y_scaffold1	1910965	1911022	+	1	57	no_gap	98.25	57
	FBgn0001313	kl-2	Y_scaffold1	1911691	2332206	+	2	420515	no_gap		466285
	FBgn0001313	kl-2	Y_scaffold1	2334056	2354940	+	3	20884	no_gap		40680
	FBgn0001313	kl-2	Y_scaffold1	2355622	2355676	+	4	54	no_gap	98.15	54
	FBgn0001313	kl-2	Y_scaffold1	2356061	2357875	+	5	1814	no_gap	46.95	890
	FBgn0001313	kl-2	Y_scaffold1	2358319	2790802	+	6	432483	gap		77642
	FBgn0001313	kl-2	Y_scaffold1	2793982	2794047	+	7	65	no_gap	87.5	72
	FBgn0001313	kl-2	Y_scaffold1	2798129	2798191	+	8	62	no_gap	100	62
	FBgn0001313	kl-2	Y_scaffold1	2798296	2798349	+	9	53	no_gap	98.11	53
	FBgn0001313	kl-2	Y_scaffold1	2799292	2799352	+	10	60	no_gap	100	60
	FBgn0001313	kl-2	Y_scaffold1	2799846	2799908	+	11	62	no_gap	96.77	62
	FBgn0267432	kl-3	Y_scaffold1	5911634	5913232	+	1	1598	no_gap	23.21	5922
	FBgn0267432	kl-3	Y_scaffold1	5913336	5913393	+	2	57	no_gap	98.25	57
	FBgn0267432	kl-3	Y_scaffold1	5914735	5970308	+	3	55573	no_gap		58220
	FBgn0267432	kl-3	Y_scaffold1	5970477	5970541	+	4	64	no_gap	98.44	64
	FBgn0267432	kl-3	Y_scaffold1	5970947	6178730	+	5	207783	gap		62051
	FBgn0267432	kl-3	Y_scaffold1	6178942	6178994	+	6	52	no_gap	98.08	52
	FBgn0267432	kl-3	Y_scaffold1	6179511	6203119	+	7	23608	no_gap		30266
	FBgn0267432	kl-3	Y_scaffold1	6203249	6203302	+	8	53	no_gap	98.11	53
	FBgn0267432	kl-3	Y_scaffold1	6205515	6205572	+	9	57	no_gap	98.25	56
	FBgn0267432	kl-3	Y_scaffold1	6206957	6270718	+	10	63761	gap		21620
	FBgn0267432	kl-3	Y_scaffold1	6271053	6298911	+	11	27858	gap		27958
	FBgn0267432	kl-3	Y_scaffold1	6299720	6299993	+	12	273	no_gap	97.8	273
	FBgn0267432	kl-3	Y_scaffold1	6301454	6343116	+	13	41662	gap		61450
	FBgn0267432	kl-3	Y_scaffold1	6345992	6346047	+	14	55	no_gap	96.36	55
	FBgn0267432	kl-3	Y_scaffold1	6346226	6486976	+	15	140750	gap			Dmau has an extra exon
	FBgn0267433	kl-5	Y_scaffold2	883160	883214	+	1	54	no_gap	96.3	54
	FBgn0267433	kl-5	Y_scaffold2	883313	929327	+	2	46014	no_gap		41742
	FBgn0267433	kl-5	Y_scaffold2	929501	929556	+	3	55	no_gap	90.91	55
	FBgn0267433	kl-5	Y_scaffold2	929816	929873	+	4	57	no_gap	98.25	57
	FBgn0267433	kl-5	Y_scaffold2	930213	930266	+	5	53	no_gap	98.11	53
	FBgn0267433	kl-5	Y_scaffold2	930532	930585	+	6	53	no_gap	98.11	52
	FBgn0267433	kl-5	Y_scaffold2	931153	931210	+	7	57	no_gap	100	57
	FBgn0267433	kl-5	Y_scaffold2	931323	931374	+	8	51	no_gap	100	51
	FBgn0267433	kl-5	Y_scaffold2	931666	931724	+	9	58	no_gap	96.25	58
	FBgn0267433	kl-5	Y_scaffold2	931878	941860	+	10	9982	no_gap		10114
	FBgn0267433	kl-5	Y_scaffold2	942691	942748	+	11	57	no_gap	98.25	57
	FBgn0267433	kl-5	Y_scaffold2	943200	943246	+	12	46	no_gap	100	46
	FBgn0267433	kl-5	Y_scaffold2	946054	981780	+	13	35726	gap		51525
	FBgn0267433	kl-5	Y_scaffold2	983453	1189707	+	14	206254	no_gap		29495
	FBgn0267433	kl-5	Y_scaffold2	1189927	1189989	+	15	62	no_gap	98.39	61
	FBgn0267433	kl-5	Y_scaffold2	1192028	1212326	+	16	20298	no_gap		1209
	FBgn0267433	kl-5	Y_scaffold2	1212465	1212523	+	17	58	no_gap	98.28	58
	FBgn0267433	kl-5	Y_scaffold2	1212690	1212742	+	18	52	no_gap	98.08	51
	FBgn0267433	kl-5	Y_scaffold2	1215505	1408328	+	19	192823	no_gap		75695
	FBgn0267433	kl-5	Y_scaffold2	1408523	1424951	+	20	16428	no_gap		19570
	FBgn0267449	WDY	Y_scaffold3	11635	231307	+	1	219672	gap		353358
	FBgn0267449	WDY	Y_scaffold3	232547	502209	+	2	269662	gap		190293
	FBgn0267449	WDY	Y_scaffold3	502664	502724	+	3	60	no_gap	100	60
	FBgn0267449	WDY	Y_scaffold3	502923	1103108	+	4	600185	gap		143543
	FBgn0267449	WDY	Y_scaffold3	1103309	1103370	+	5	61	no_gap	98.36	61
	FBgn0267592	CCY	Y_scaffold1	3416747	3967696	+	1	550949	no_gap		489699
	FBgn0267592	CCY	Y_scaffold1	3967852	4674661	+	2	706809	no_gap		753258
	FBgn0267592	CCY	Y_scaffold1	4677194	4677248	+	3	54	no_gap	98.18	54
	FBgn0267592	CCY	Y_scaffold1	4677366	4677416	+	4	50	no_gap	98	50
	FBgn0265047	FDY	Segkk392	20595060	20595528	+	1	468	no_gap	95.94	465
	FBgn0265047	FDY	Segkk392	20596032	20596065	+	2	33	no_gap			Dmau has an extra exon
	FBgn0267489_alt	PRY_alt	Y_scaffold1	5334202	5334257	-	1	55	no_gap			gene structure different cannot match one to one intron
	FBgn0267489_alt	PRY_alt	Y_scaffold1	5333897	5333951	-	2	54	no_gap			gene structure different cannot match one to one intron
	FBgn0267489_alt	PRY_alt	Y_scaffold1	5324903	5333745	-	3	8842	no_gap			gene structure different cannot match one to one intron
	FBgn0267489_alt	PRY_alt	Y_scaffold1	5324426	5324480	-	4	54	no_gap			gene structure different cannot match one to one intron
	FBgn0267489_alt	PRY_alt	Y_scaffold1	5261641	5324274	-	5	62633	gap
	FBgn0267489_alt	PRY_alt	Y_scaffold1	5261373	5261427	-	6	54	no_gap	100	54
	FBgn0267489_alt	PRY_alt	Y_scaffold1	5189746	5260738	-	7	70992	gap
												Note that gigantic introns are not alignable, but manual alignment (e.g. Figure 7C, intron 5 and 10) demonstrated highly divergent sequence between two species.
