# Supplementary material for: Defective splicing of Y-chromosome-linked gigantic genes contributes to hybrid male sterility in Drosophila
Source: Mol Biol Evol. 2026 Feb 16;43(3):msag045. doi: 10.1093/molbev/msag045 (PMC12965833; doi:10.1093/molbev/msag045)
Supplement: msag045_Supplementary_Data [file msag045_supplementary_data.zip › supplementary_file_7(primer).xlsx]

## Sheet: RT-PCR primers
primer target (gene_exon junction)	5'-sequence-3'
kl-3_e5-e6_F	TGGAACGAGCCGTTGTTGATA
kl-3_e5-e6_R	TGTGCAGCATAGAACAGCATTA
kl-3_e5-e4_e5-e2_F	GGTTTGTATGGAACGAGCCG
kl-3_e5-e4_R	GAGACTGGCTCTTCTGGCAC
kl-3_e5-e2_R	CTTGATTATCGATTTCAGCCCAG
kl-5_e19-e20_e19-e17_F	GCATTTCAGGAGTGTGAGCG
kl-5_e19-e20_R	TTGTCCTGGGTAACTGCCTT
kl-5_e19-e17_R	CAACTCCTGGCGATAAGCCC
ory_e7-e8_e7-e5_F	ACGGTCCCTAAAGCAGTCAA
ory_e7-e8_R	CGGCATCTGAAAACAATCCAC
ory_e7-e5_R	AATTGTCCCGCTCCTGAGTT
ccy_e4-e5_e4-e3_F	ATTGAGAGCGCAAAGACGTG
ccy_e4-e5_R	ACAGTTATCTTGAAAGTCCATTGCC
ccy_e4-e3_R	GCCTTGCTCCATGTGTCTAGT

## Sheet: RT-qPCR primers
primer target (gene_exon junction)	5'-sequence-3'
kl-3_e5-e4_F	AGCTGGATCTAAGAGGTCATTGG
kl-3_e5-e4_R	TCGCAATTTGTTGCTTTCCTCA
kl-3_e5-e2_F	ATCTTGCCCCTGAAGACGTT
kl-3_e5-e2_R	ACTTGATTATCGATTTCAGCCCAG
kl-3_e5-e6_F	ATCTTGCCCCTGAAGACGTT
kl-3_e5-e6_R	GGCTTCATTGGATTAGTTCGCC
ory_e7-e5_F	ACTGGGTGAGGCTCAGAAGA
ory_e7-e5_R	TCAGAATGCACTGACTCCAACT
ory_e7-e8_F	CTGGGTGAGGCTCAGAAGAC
ory_e7-e8_R	ATGGCAGCTCTCCGATTTCA
GAPDH_F	TAAATTCGACTCGACTCACGGT
GAPDH_R	CTCCACCACATACTCGGCTC

## Sheet: Custom Stellaris Probes
Probe Target	Fluorophore	5'-Sequence-3'
kl-2, Exons 1-2	Fluorescein	cgatcagtctcagtactttc, ttcacatattcaacaagccc,
		tctgttgaattgatcaacca, gtgagaacatcgcaatcgta,
		acaggaaatccaaggcaacc, cataaatcaataaccggggc,
		ttatttctttagaggaccga, cgaagttaaccatgtcgtga,
		caacatcatcttgcacagta, aaattttcaataggcagcca,
		tgggagcatatataagctct, cccattccataaaatttcga,
		aacgttgcttcacattgtct, atttatccagggacgtacag,
		ttgctgttaagattcctaga, aactgtcatgccagacattt,
		ctcttttgctatttctttga, attctctgtcgtacgatgaa,
		cgcaatacactccaagttct, aattcgaataagcgtagccc,
		tggtaagggtcttgtcattt, ctcatccccaacactaatat,
		accgatatagccagaactcg, tgcgcatttagtccttgaag,
		ttgaacatccacttgatcca, gggtacttcgtagaactctt,
		attagttcatcgatctgttt, ccatcagttcatgtgtagat,
		atttgatgttttccatagct, gttgtgaacatggttgcatt,
		gtgagacaaaagttgggctt, tcaagtgaattgttcgggga,
		gtattgttcagagtttaacc, ccagttattaaatcacgtct,
		ccttttcagtacaaaaccgt, tccaaaccttgaacttcctg,
		attcctttataagtcaggca, ttttgcatgggtttttgaca,
		ccaacctattcgtatgttta, aatcattgcattgtcaaggc,
		ctccataaaggcatcgacat, gtcttccgaaaaccatcatt,
		gtatactctctgattcgtca, taccaccgaattgaggctta,
		gcttcaaattctgtaccact, attttcaacgttgtcggcag,
		ataatgccgtaagagtcacc, atgatctctttggaatccgt
kl-2, Exons 10-12	Quasar® 670	tcgttcgagtaggactgtat, cattccagccaagttctaaa,
		ggagtgtcttcatattcatt, agatactttaaagctcccca,
		ccgtaatttactcctgctat, caatcgtcggtaatgtgtcc,
		gttattaatagtcggcgatc, tgcaatgcttggtcacagaa,
		aatatgattgcacatcgccg, gggaaacatttgtatttggt,
		gtccaaaagcatcaggctta, tgacgctatatcggcatttg,
		aagcattcttgtttctccta, ttgcatagaaagcagagcct,
		acttgtgctattagtctgga, ttgtctcaccgttttcatta,
		tttatctcatccggtgtatt, aatttttgccgtctgttcat,
		gggagttcgattgattccaa, agcgctcaatttcttgaagt,
		gagtggacatgtcaacgaga, ccacgtcttaagtcacgtaa,
		attacaacaagtccctgtat, atatcctctaagtccgaact,
		ccttcagagacagctagata, ttaaccattgtaatggcacc,
		tgccgctaatggtttcaatg, atgtattaagtctctagccc,
		gcccaactattaaaatgtcc, taatattggagggcggagtg,
		cgtgtaagctgcaagccaaa, gctgtaacaaatccagttgg,
		ctcgagctgaagtttgtagt, tcccaagagagttcatcaat,
		ggcagtatcttcttcaacaa, ttcccttattatacgagctg,
		tcgaatgtaaacgcctcctc, gccaccctccaaaaacaaac,
		attggtttttcctcaaccat, atcggtagtggatcctgaag,
		gtgtattactggtaatggac, taggttttctactggcttaa,
		aacaccacgacatcgttttt, ataatatgcgggacactggt,
		aatgatcctgacctaacggg, ctttaagtccacggctatta,
		agtagtcagccttttcatta, taaaagtgcagtacctcgct
kl-3, Exon 1	Quasar® 670	taacattcctttctggatcc, cgcgaaacgccaaagagttt,
		gcagcacgctttaacatgtt, ttggtcacttacactaggtc,
		tatcgtcttctttgttggtc, cctcatttctcgaagtaact,
		caggcttgaaatccgttgtt, aaacataccgctggtttggg,
		atacccaacaaatctgcaca, gttactatttcctcaggatc,
		ttgctttcatccacaatacc, accatttacattctcaacat,
		gggacctttttcctcaaata, cgttacttatcattatggcc,
		cggaatcagttggatatcct, tttaagcttttcctggtagc,
		agagcgttgaatttcagtgt, actagatccgacctcaaaca,
		gtcgatatacaacagtccac, accgaacggttatcaatcga,
		aaatattgccacctcatcac, aagcaagagtttcgctcttc,
		cggctttaaaacgtgatcca, caaattcggtcacagcttct,
		tgagtttgctctttttctgc, acagttgcttcagatgattt,
		cctttaaatagttcatgcga, tttgccatctcacaagtaat,
		gtatttttgaactggcttca, caaccagtcgaactcgtgta,
		gccattgctcaaaataacgt, gtataccttgaatttgtcga,
		gtatttgttttccctctact, ctacatcgggtgtatctctt,
		ccaattgaccaacatttgca, tatatctggccaacatacgc,
		gtaacaaactccgttatggt, gtggttattaaatgctcggg,
		agataatgtcaagcaatcct
kl-3, Exon 14	Quasar® 570	gtactttgacatagccatgg, aagatttgcctttaagggca,
		tgatatttagcctcttgcac, ctgcttcttgtagatcactt,
		cgttttctttttgttgcagt, tttttggcctcgtctaatac,
		aaccaccaataagagcggtt, ttcagtccatcggatttttt,
		cggtcggtctcacttttaaa, ggagaataacatctccgacc,
		tcttgattaaatggtcccgt, atgttccactcaccaatttg,
		ttgacagttcatctgttggt, ttttaatccacacttttccc,
		taatcggaattcccatgcta, taactcctctgcaacatctt,
		aaggttgtccaagcaaggat, tccaatccacttctttatca,
		gattgggtagctttgttgta, cgcgcaaatatttcaggtgt,
		ccacgcattgtcacagtaaa, gaacccgttcatcttctaat,
		tttcatgtttccagtcacag, ttcctttcgtagtggacaac,
		cctcaatcactgtaacgtcg, tccttaacttcaatggcagt,
		cagcgtttatttttgcttct, acactacctcttgtagcaac,
		gcatcaaagcgctcaaggaa, tcctctagatttgtagcgat,
		ttaactcaagctggcgatca, cgcaccgccttttataaata,
		caccgaaacggaacaggagg, tataccacgtaaaccaagcc,
		ccatacaccacgaacgaaca, agtttagtactactggctcg,
		aatcattggcataagttccc, agctcattttttttggcgag,
		cttggcccatagaaatagga, cgtcttctaggcaggataat,
		tcctaagtgacagttttgca, actgtaagctctaccatgta,
		agcaggtggttcattagtat, tttttagtccagcacgtatt,
		tggagattgcgaatagtcca, tgcataccagtcggatgaat,
		tcctgctccttaaaactgta, cgtttgccatgtcatcaata
kl-5, Exons 1-6	Quasar® 570	cttcttttccttttcgtcag, aaaaactccggacggttgtc,
		ttgtcttggttaggtagttc, ccacttatccagcttaagac,
		cctaaactcgttggttgtta, atacgtttcttgttgggatt,
		ccaccggaattgattgtgaa, ctggaaagctgtaggatgga,
		agcaactttataccgtggtc, gaagtggtgttaagtaccga,
		atttgctaatgggttcggta, atcccacttgatttactgtg,
		tctgtcttcatatcgtttgc, tccatttcgcatttcttgag,
		aacgagacctttcatctggg, catgacttcgtccatgcaaa,
		gcttcataagagggttaacc, caagccactttacaaccata,
		tttacgaggtcttcaacgga, tgcctctggtagtggaaaat,
		caagttctcaaggttttcca, agtctttatacgcctatctc,
		tctgcgataagaatgctcga, acttagttatgtctctagcc,
		gtccatatcgtttgtttcaa, gtcgtatatctgatcggttc,
		cactaatccaattgtcagca, tgaaaataccgcgagtgacc,
		gttctgttgacacagtcgat, ggaatatggagtctggttct,
		ttataggcttcgtcgacatc, tgtaatactctaggtgctgc,
		cagtcctgcgagttaaatgt, atcgtccgaatatttcatcc,
		tcttttagctcttccaatcg, ccccataacaattttttcca,
		aagggcgaaagttatctgcc, tgctgttgtactcttcaaga,
		aatatttgtccactcacggt, acagagaattttctgcgtcc,
		tggccttgaagcttaaacga, tgaaacgataccatgcgctc,
		atgtgtgtcttcaagacctt, gcgaagaagtaaggagcctg,
		gggttcgacatgttttttga, atcatccacaatgacatgca,
		taacgcacatgatctcttcc, cgagcgccgtaaaaacgttt
kl-5, Exons 16-17	Fluorescein	ttgtggtccgaatttcctac, taaacgggtagctacggttc,
		tgatattgtcaaatcgccca, ccaggtaattgtacagcaca,
		caaggtactctggtattggc, ccatacataatctctccgaa,
		ccagtcgtctgtaatgtgac, gataagttcggcataagcgg,
		agctctggctgcataaattc, aaaccctggcaatactctag,
		atttaagtattcctggagcc, atgtaattgtggtagccagt,
		gagatggactttcagacgga, gcatttgaatgaaggccgta,
		cgtagttaggaacccaatct, attcggaagagtcgttcaga,
		tctcggctgcaactcgaaaa, aaactgtctcaccaccacta,
		gttttttataatgtcttcct, aatggtgtgggagttttgtc,
		cgcgacccattagttctaaa, atgtatggacttcggtcttc,
		cgctcacactcttgaaatgc, gcttcaattcagtcataaga,
		aggtcaagctcattcagaga, agtcaattctcctttaaggc,
		ccattaaatcctccataact, gcacttggtccatgtaaaga,
		aaccaggattgtagccctag, cagccgcaacattaaatcgg,
		aggcatgcgaaagtcggcaa, atcctgccaaccaaattgat,
		aggagcgactgaggattaaa, cgtctgttgcatgatagctg,
		gacacattctatcgagaggc, ttccactttttggtgacatc,
		ttgatataggcaccctctcg, tgctccctccatgaaaagac,
		aatggttcccattttcatgt, gttcctttaaaaaggcgtct,
		agaacaggcatagcaggaaa, cttgggttactgcctttatg,
		gacatttttaatatcctgct, cggattttgtaaactgggca,
		caaacgaaggtgggtcctcg, ctctcggcttttcaagttaa,
		ctagagtccacttacttgct, tgcaagagaagacaaacccc
